# Supplementary material for: Taxonomic, Genomic, and Functional Variation in the Gut Microbiomes of Wild Spotted Hyenas Across 2 Decades of Study
Source: mSystems. 2022 Dec 19;8(1):e00965-22. doi: 10.1128/msystems.00965-22 (PMC9948708; doi:10.1128/msystems.00965-22)
Supplement: TABLE S1 [file msystems.00965-22-s0007.xlsx]

## Sheet: TableS1
	1993	1994	1995	1996	1997	1998	1999	2000	2001	2002	2003	2004	2005	2006	2007	2008	2009	2010	2011	2012	2013	2014	2015	2016	Total number of samples
M1	2	4	1	2	1	2	1																		13
D1							8	6	3		3	3	1	7	2				1						34
G1											1	4	7	3	2	3	1	2		1	3	3	3		33
M2					1	1	1	2	5	1	2	2	2	10	1		2	1	1	1					33
D2														3	3		2	3	3	2	3	2		3	24
G2																			2	1	2	4	5	3	17
M3	1	11	2																						14
D3			2	1	4	1	1	8	4	5	2	3	2	5	1	1	4		1	2			1		48
G3																			5		2	4	4	1	16
M4	3	5	4		1	1	3	1																	18
D4		2	2	2	2			5	3	3	2	1		5											27
G4														1		1	3	1	7	3	2	6			24
