# Supplementary material for: Taxonomic, Genomic, and Functional Variation in the Gut Microbiomes of Wild Spotted Hyenas Across 2 Decades of Study
Source: mSystems. 2022 Dec 19;8(1):e00965-22. doi: 10.1128/msystems.00965-22 (PMC9948708; doi:10.1128/msystems.00965-22)
Supplement: TABLE S2 [file msystems.00965-22-s0008.xlsx]

## Sheet: TableS2
sampleID	hyenaID	matriline	DOB	age_yrs	reproductive_state	social_rank	standardized_social_rank	sample_date	sample_year	prey_abundance	alpha-diversity?	beta-diversity?	metagenomes?
P1	D2	2	2003-06-28	2.5	nulliparous	12	-0.375	2006-01-21	2006	37.75	Yes	Yes	No
P10	M2	2	1994-07-23	6.67	lactating	7	0.29	2001-04-02	2001	199	Yes	Yes	No
P101	M4	4	1987-03-01	6.67	lactating	9	0.2	1993-11-23	1993	26.25	Yes	Yes	No
P102	D1	1	1996-06-25	4	lactating	1	1	2000-07-21	2000	65.75	Yes	Yes	Yes
P103	G4	4	2003-03-04	7	lactating	25	-0.714	2010-03-07	2010	125.667	Yes	Yes	No
P104	M4	4	1987-03-01	8.33	lactating	17	-0.1	1995-07-19	1995	353.25	Yes	Yes	No
P105	D4	4	1992-01-04	3.75	lactating	18	-0.17	1995-10-15	1995	54.25	Yes	Yes	No
P106	M2	2	1994-07-23	10.42	lactating	10	-0.2	2004-12-28	2004	50.5	Yes	Yes	No
P107	D1	1	1996-06-25	3.92	lactating	1	1	2000-06-05	2000	158.25	Yes	Yes	Yes
P108	D2	2	2003-06-28	7.92	pregnant	29	-0.43	2011-06-02	2011	109	Yes	Yes	No
P109	M4	4	1987-03-01	7.08	lactating	11	0.13	1994-04-04	1994	118.25	Yes	Yes	No
P11	G1	1	2001-03-20	3.58	lactating	2	0.866	2004-10-26	2004	27.5	Yes	Yes	No
P110	M3	3	1985-02-01	9.58	lactating	7	0.47	1994-09-27	1994	170.25	Yes	Yes	No
P111	G4	4	2003-03-04	9.5	other	45	-0.72	2012-09-30	2012	151.75	Yes	Yes	No
P112	D3	3	1992-11-07	2.42	nulliparous	13	0.17	1995-04-13	1995	171.25	Yes	Yes	No
P113	G4	4	2003-03-04	8.08	lactating	34	-0.69	2011-04-09	2011	138	Yes	Yes	No
P114	G1	1	2001-03-20	3.92	lactating	4	0.66	2005-03-02	2005	34	Yes	Yes	No
P115	G2	2	2008-07-20	7.83	pregnant	NA	NA	2016-06-04	2016	222.286	Yes	Yes	No
P116	D4	4	1992-01-04	11.92	lactating	17	-1	2003-12-11	2003	12	Yes	Yes	No
P117	D3	3	1992-11-07	16.17	lactating	17	-0.52	2009-01-09	2009	62	Yes	Yes	No
P118	G4	4	2003-03-04	3	nulliparous	17	-1	2006-03-13	2006	42.3333	Yes	Yes	No
P119	D4	4	1992-01-04	2.92	lactating	12	0.04	1994-12-10	1994	161.75	Yes	Yes	No
P12	D4	4	1992-01-04	5.5	lactating	21	-0.37	1997-07-09	1997	193.25	Yes	Yes	No
P120	G4	4	2003-03-04	10.83	lactating	40	-0.73	2014-01-06	2014	81.8333	Yes	Yes	No
P121	M2	2	1994-07-23	11.5	lactating	11	-0.25	2006-01-27	2006	37.75	Yes	Yes	No
P122	D4	4	1992-01-04	9.33	lactating	18	-1	2001-05-16	2001	357.667	Yes	Yes	No
P123	D4	4	1992-01-04	10.75	lactating	16	-1	2002-11-03	2002	95.5	Yes	Yes	No
P124	M4	4	1987-03-01	11.92	lactating	20	-0.26	1999-02-23	1999	76	Yes	Yes	No
P125	G1	1	2001-03-20	6.17	pregnant	4	0.6	2007-06-07	2007	218.333	Yes	Yes	No
P126	M4	4	1987-03-01	7.5	lactating	11	0.13	1994-09-13	1994	346.5	Yes	Yes	No
P127	D1	1	1996-06-25	11.25	other	1	1	2007-09-30	2007	85.6	Yes	Yes	No
P128	D3	3	1992-11-07	7.08	lactating	10	-0.2	2000-01-02	2000	73.25	Yes	Yes	No
P129	G2	2	2008-07-20	6.58	lactating	NA	NA	2015-02-27	2015	126.333	Yes	Yes	No
P13	G1	1	2001-03-20	5.92	lactating	4	0.6	2007-03-06	2007	115.333	Yes	Yes	No
P130	M2	2	1994-07-23	5.42	lactating	6	0.33	2000-01-10	2000	73.25	Yes	Yes	No
P131	G1	1	2001-03-20	4.67	pregnant	4	0.66	2005-12-15	2005	28.6667	Yes	Yes	No
P132	D1	1	1996-06-25	9.83	lactating	1	1	2006-05-14	2006	179.833	Yes	Yes	No
P133	G3	3	2007-03-02	8.83	lactating	NA	NA	2016-01-06	2016	149	Yes	Yes	No
P134	D3	3	1992-11-07	22.92	other	NA	NA	2015-10-22	2015	29.1429	Yes	Yes	No
P135	D4	4	1992-01-04	14.42	lactating	16	-0.875	2006-06-19	2006	108.667	Yes	Yes	No
P136	G4	4	2003-03-04	6.67	lactating	18	-0.61	2009-12-01	2009	190.833	Yes	Yes	No
P137	D4	4	1992-01-04	8.33	lactating	15	-0.86	2000-05-05	2000	106.25	Yes	Yes	No
P138	D3	3	1992-11-07	13.42	lactating	14	-0.625	2006-04-21	2006	212.667	Yes	Yes	No
P139	G4	4	2003-03-04	10.5	lactating	40	-0.65	2013-10-01	2013	77.8333	Yes	Yes	No
P14	G3	3	2007-03-02	8.17	lactating	NA	NA	2015-05-15	2015	205.5	Yes	Yes	Yes
P140	G1	1	2001-03-20	7.42	lactating	6	0.47	2008-08-28	2008	311.333	Yes	Yes	No
P141	D4	4	1992-01-04	10.08	lactating	16	-1	2002-02-24	2002	208.75	Yes	Yes	No
P142	D4	4	1992-01-04	14.75	lactating	16	-0.875	2006-10-16	2006	46.8333	Yes	Yes	No
P143	G3	3	2007-03-02	7.17	lactating	45	-0.95	2014-05-02	2014	93.6667	Yes	Yes	Yes
P144	G4	4	2003-03-04	8.17	lactating	34	-0.69	2011-05-21	2011	106.444	Yes	Yes	No
P145	D1	1	1996-06-25	9.42	pregnant	1	1	2005-12-07	2005	30	Yes	Yes	No
P146	M3	3	1985-02-01	9.58	lactating	7	0.47	1994-09-11	1994	346.5	Yes	Yes	No
P147	D2	2	2003-06-28	3.5	pregnant	10	-0.2	2007-01-26	2007	184	Yes	Yes	No
P148	G3	3	2007-03-02	4.58	lactating	39	-0.94	2011-10-18	2011	168.5	Yes	Yes	No
P149	G3	3	2007-03-02	7.92	pregnant	NA	NA	2015-02-24	2015	120.5	Yes	Yes	Yes
P15	D3	3	1992-11-07	13.17	lactating	14	-0.625	2006-01-25	2006	37.75	Yes	Yes	No
P150	D1	1	1996-06-25	7.25	lactating	1	1	2003-10-02	2003	83.5	Yes	Yes	No
P151	G4	4	2003-03-04	5.17	lactating	18	-0.789	2008-05-12	2008	189.875	Yes	Yes	No
P152	G2	2	2008-07-20	7.75	pregnant	NA	NA	2016-04-22	2016	170.333	Yes	Yes	No
P153	D4	4	1992-01-04	8.5	lactating	15	-0.86	2000-07-28	2000	65.75	Yes	Yes	No
P154	D1	1	1996-06-25	7.5	lactating	1	1	2003-12-25	2003	22	Yes	Yes	No
P155	D2	2	2003-06-28	10	lactating	32	-0.31	2013-07-10	2013	180.375	Yes	Yes	No
P156	M1	1	1983-01-01	10.92	lactating	1	1	1993-12-29	1993	64.5	Yes	Yes	No
P157	D3	3	1992-11-07	13.08	lactating	14	-0.625	2006-01-02	2006	27	Yes	Yes	No
P158	D2	2	2003-06-28	8.67	lactating	36	-0.37	2012-03-08	2012	92	Yes	Yes	No
P159	D3	3	1992-11-07	13.17	lactating	14	-0.625	2006-01-20	2006	37.75	Yes	Yes	No
P16	D3	3	1992-11-07	4.67	lactating	15	0	1997-07-28	1997	184	Yes	Yes	No
P160	G1	1	2001-03-20	7.75	lactating	6	0.52	2009-01-05	2009	3	Yes	Yes	No
P161	D1	1	1996-06-25	10.42	lactating	1	1	2006-12-05	2006	21.8	Yes	Yes	No
P162	G2	2	2008-07-20	4.17	lactating	35	-0.33	2012-09-27	2012	151.75	Yes	Yes	No
P163	M4	4	1987-03-01	6.33	lactating	9	0.2	1993-07-31	1993	885.25	Yes	Yes	No
P164	D2	2	2003-06-28	2.92	nulliparous	12	-0.375	2006-06-05	2006	122.333	Yes	Yes	No
P165	D2	2	2003-06-28	11.08	lactating	32	-0.37	2014-08-19	2014	422.75	Yes	Yes	No
P166	D3	3	1992-11-07	15.17	lactating	16	-0.57	2008-01-26	2008	64.4	Yes	Yes	No
P167	D1	1	1996-06-25	3.83	lactating	1	1	2000-04-27	2000	63	Yes	Yes	Yes
P169	D3	3	1992-11-07	9.25	lactating	12	-0.29	2002-03-01	2002	186.167	Yes	Yes	No
P17	D1	1	1996-06-25	4.5	other	1	1	2000-12-27	2000	138	Yes	Yes	Yes
P170	D4	4	1992-01-04	5.33	lactating	21	-0.37	1997-05-15	1997	101.25	Yes	Yes	No
P171	D3	3	1992-11-07	16.83	lactating	17	-0.52	2009-09-08	2009	102.4	Yes	Yes	No
P172	G2	2	2008-07-20	4.5	lactating	31	-0.27	2013-02-03	2013	111.333	Yes	Yes	No
P173	G4	4	2003-03-04	6.25	other	18	-0.61	2009-06-21	2009	NA	No	No	No
P174	G3	3	2007-03-02	5.92	lactating	46	-0.91	2013-02-27	2013	105.5	Yes	Yes	No
P175	D3	3	1992-11-07	16.75	lactating	17	-0.52	2009-09-01	2009	153	Yes	Yes	No
P176	D3	3	1992-11-07	11.5	other	14	-0.73	2004-05-13	2004	1	Yes	Yes	No
P177	G4	4	2003-03-04	8.25	lactating	34	-0.69	2011-06-22	2011	61.3333	Yes	Yes	No
P178	G1	1	2001-03-20	12.25	lactating	15	0.4	2013-07-05	2013	180.375	Yes	Yes	Yes
P179	G3	3	2007-03-02	8.33	lactating	NA	NA	2015-07-08	2015	255	Yes	Yes	Yes
P18	M2	2	1994-07-23	11.5	lactating	11	-0.25	2006-02-21	2006	43	Yes	Yes	No
P180	G4	4	2003-03-04	9.25	lactating	45	-0.72	2012-06-10	2012	64	Yes	Yes	No
P181	M3	3	1985-02-01	9.58	lactating	7	0.47	1994-09-05	1994	346.5	Yes	Yes	No
P182	D3	3	1992-11-07	9.33	lactating	12	-0.29	2002-03-30	2002	289	Yes	Yes	No
P183	D3	3	1992-11-07	19.83	other	43	-0.64	2012-09-21	2012	156	Yes	Yes	No
P184	M2	2	1994-07-23	17.83	other	32	-0.21	2012-06-10	2012	64	Yes	Yes	No
P185	M3	3	1985-02-01	8.25	lactating	5	0.6	1993-05-02	1993	67.25	Yes	Yes	No
P186	D3	3	1992-11-07	8.08	lactating	10	-0.2	2000-12-12	2000	191.75	Yes	Yes	Yes
P187	M2	2	1994-07-23	11.92	lactating	11	-0.25	2006-07-08	2006	80.5	Yes	Yes	No
P188	G4	4	2003-03-04	8.42	pregnant	34	-0.69	2011-09-01	2011	465.667	Yes	Yes	No
P189	D3	3	1992-11-07	14.92	lactating	12	-0.46	2007-10-16	2007	533.833	Yes	Yes	No
P19	G4	4	2003-03-04	9	lactating	45	-0.72	2012-03-25	2012	141.833	Yes	Yes	No
P190	D3	3	1992-11-07	7.75	pregnant	10	-0.2	2000-08-24	2000	39.5	Yes	Yes	Yes
P191	D3	3	1992-11-07	7.83	pregnant	10	-0.2	2000-09-25	2000	147.25	Yes	Yes	Yes
P192	G4	4	2003-03-04	11.58	other	40	-0.73	2014-10-20	2014	125.667	Yes	Yes	No
P193	G4	4	2003-03-04	6.17	other	18	-0.61	2009-05-29	2009	NA	No	No	No
P194	D3	3	1992-11-07	11.92	pregnant	14	-0.73	2004-10-16	2004	77.1667	Yes	Yes	No
P195	G1	1	2001-03-20	2.42	nulliparous	2	0.875	2003-09-18	2003	279	Yes	Yes	No
P196	G1	1	2001-03-20	12.33	lactating	15	0.4	2013-07-26	2013	313.5	Yes	Yes	Yes
P197	D2	2	2003-06-28	6.17	lactating	14	-0.23	2009-09-02	2009	153	Yes	Yes	No
P198	M4	4	1987-03-01	10.58	pregnant	19	-0.28	1997-10-16	1997	133.167	Yes	Yes	No
P199	D1	1	1996-06-25	2.75	lactating	2	0.93	1999-04-19	1999	265	Yes	Yes	No
P2	D3	3	1992-11-07	4.33	lactating	15	0	1997-03-17	1997	222.333	Yes	Yes	No
P20	M3	3	1985-02-01	9.08	lactating	7	0.47	1994-03-23	1994	196	Yes	Yes	No
P200	G2	2	2008-07-20	4.83	lactating	31	-0.27	2013-06-06	2013	434	Yes	Yes	No
P201	D2	2	2003-06-28	6.75	lactating	21	-0.42	2010-04-16	2010	246.167	Yes	Yes	No
P202	D1	1	1996-06-25	9.92	lactating	1	1	2006-06-18	2006	108.667	Yes	Yes	No
P203	M4	4	1987-03-01	7.75	pregnant	11	0.13	1994-12-06	1994	161.75	Yes	Yes	No
P204	M1	1	1983-01-01	15.92	pregnant	1	1	1998-12-05	1998	188	No	Yes	No
P205	G4	4	2003-03-04	11.08	lactating	40	-0.73	2014-04-17	2014	89.8	Yes	Yes	No
P206	M4	4	1987-03-01	8.58	lactating	17	-0.1	1995-10-27	1995	30	Yes	Yes	No
P207	G1	1	2001-03-20	4	lactating	4	0.66	2005-03-30	2005	32.5	Yes	Yes	No
P208	M1	1	1983-01-01	11	lactating	1	1	1994-01-13	1994	67.75	Yes	Yes	No
P209	D2	2	2003-06-28	3.92	lactating	10	-0.2	2007-05-28	2007	266.5	Yes	Yes	No
P21	M2	2	1994-07-23	8.17	lactating	8	0.06	2002-10-13	2002	17	Yes	Yes	No
P210	D3	3	1992-11-07	4.67	lactating	15	0	1997-07-13	1997	193.25	No	Yes	No
P211	M1	1	1983-01-01	11.67	lactating	1	1	1994-09-03	1994	346.5	Yes	Yes	No
P212	G3	3	2007-03-02	6.42	lactating	46	-0.91	2013-08-13	2013	742.5	Yes	Yes	Yes
P213	D1	1	1996-06-25	8.25	lactating	1	1	2004-10-21	2004	27.5	Yes	Yes	No
P214	G1	1	2001-03-20	3.5	lactating	2	0.866	2004-10-05	2004	113.25	Yes	Yes	No
P215	D4	4	1992-01-04	14.42	lactating	16	-0.875	2006-06-13	2006	122.333	Yes	Yes	No
P216	G1	1	2001-03-20	5	lactating	5	0.5	2006-04-11	2006	210.667	Yes	Yes	No
P217	D2	2	2003-06-28	8.67	lactating	36	-0.37	2012-03-12	2012	108.833	Yes	Yes	No
P218	D3	3	1992-11-07	5.67	lactating	16	-0.07	1998-07-29	1998	184.25	Yes	Yes	No
P219	M2	2	1994-07-23	6.25	lactating	6	0.33	2000-11-01	2000	77.75	Yes	Yes	No
P22	D4	4	1992-01-04	14	pregnant	16	-0.875	2006-02-03	2006	47.6667	Yes	Yes	No
P220	M3	3	1985-02-01	9.92	pregnant	11	0.31	1995-01-29	1995	494	Yes	Yes	No
P221	D3	3	1992-11-07	7	lactating	17	-0.06	1999-11-28	1999	39.5	Yes	Yes	No
P222	M1	1	1983-01-01	11.92	other	1	1	1994-12-16	1994	234	Yes	Yes	No
P223	G2	2	2008-07-20	6.92	lactating	NA	NA	2015-07-14	2015	247.333	Yes	Yes	No
P224	D4	4	1992-01-04	10.25	lactating	16	-1	2002-04-28	2002	164.25	Yes	Yes	No
P225	D1	1	1996-06-25	5.42	lactating	1	1	2001-11-26	2001	242.5	Yes	Yes	Yes
P226	M2	2	1994-07-23	15.83	lactating	18	-0.21	2010-06-20	2010	312.375	Yes	Yes	No
P227	D1	1	1996-06-25	14.5	lactating	1	1	2011-01-22	2011	115.833	Yes	Yes	No
P228	D2	2	2003-06-28	6.83	lactating	21	-0.42	2010-05-20	2010	465	Yes	Yes	No
P229	D4	4	1992-01-04	4.92	lactating	21	-0.37	1996-12-27	1996	226.75	Yes	Yes	No
P23	D1	1	1996-06-25	8.33	lactating	1	1	2004-11-13	2004	86.25	Yes	Yes	No
P230	G2	2	2008-07-20	7.5	lactating	NA	NA	2016-02-18	2016	221.833	Yes	Yes	No
P231	D3	3	1992-11-07	19.17	other	43	-0.64	2012-01-11	2012	200.5	Yes	Yes	No
P232	M2	2	1994-07-23	10.58	lactating	11	-0.11	2005-03-16	2005	23	Yes	Yes	No
P233	D1	1	1996-06-25	3.08	lactating	2	0.93	1999-08-15	1999	225.25	Yes	Yes	No
P234	D1	1	1996-06-25	3.25	lactating	2	0.93	1999-10-22	1999	17	Yes	Yes	No
P235	M2	2	1994-07-23	13	other	9	-0.06	2007-08-16	2007	204	Yes	Yes	No
P236	D3	3	1992-11-07	4.75	lactating	15	0	1997-09-05	1997	139.75	Yes	Yes	No
P237	G1	1	2001-03-20	11.67	other	17	0.37	2012-12-02	2012	245.833	Yes	Yes	No
P238	M3	3	1985-02-01	9.83	lactating	7	0.47	1994-12-05	1994	161.75	Yes	Yes	No
P239	D1	1	1996-06-25	7.58	other	1	1	2004-02-01	2004	36.25	Yes	Yes	No
P24	D2	2	2003-06-28	13	lactating	NA	NA	2016-07-03	2016	257.4	Yes	Yes	No
P240	D3	3	1992-11-07	7.92	lactating	10	-0.2	2000-10-21	2000	66.75	Yes	Yes	No
P241	G4	4	2003-03-04	8.75	lactating	34	-0.69	2011-12-04	2011	167.333	Yes	Yes	No
P242	M4	4	1987-03-01	10.92	other	19	-0.28	1998-02-16	1998	117.25	Yes	Yes	No
P243	M1	1	1983-01-01	16.08	lactating	1	1	1999-02-26	1999	76	Yes	Yes	No
P244	M2	2	1994-07-23	9.5	lactating	10	-0.2	2004-01-27	2004	7	Yes	Yes	No
P245	D3	3	1992-11-07	2.5	nulliparous	13	0.17	1995-05-26	1995	177.25	Yes	Yes	No
P246	D3	3	1992-11-07	8.83	lactating	12	-0.29	2001-09-30	2001	131	Yes	Yes	No
P247	G2	2	2008-07-20	6.58	lactating	NA	NA	2015-02-26	2015	126.333	Yes	Yes	No
P248	G4	4	2003-03-04	10	other	40	-0.65	2013-03-07	2013	103.444	Yes	Yes	No
P249	D4	4	1992-01-04	9.92	lactating	18	-1	2001-12-24	2001	117	Yes	Yes	No
P25	G1	1	2001-03-20	4.75	lactating	5	0.5	2006-01-19	2006	37.75	Yes	Yes	No
P250	M3	3	1985-02-01	9.67	lactating	7	0.47	1994-10-04	1994	65.75	Yes	Yes	No
P251	D3	3	1992-11-07	16.92	lactating	17	-0.52	2009-10-15	2009	43	Yes	Yes	No
P252	G3	3	2007-03-02	8.75	lactating	NA	NA	2015-12-31	2015	109.75	Yes	Yes	No
P253	M2	2	1994-07-23	14.83	lactating	12	-0.04	2009-06-07	2009	NA	No	No	No
P254	G1	1	2001-03-20	9.58	lactating	10	0.35	2010-11-08	2010	461	Yes	Yes	No
P255	D3	3	1992-11-07	9.25	lactating	12	-0.29	2002-03-04	2002	156.5	Yes	Yes	No
P256	D3	3	1992-11-07	12.58	lactating	16	-0.66	2005-06-25	2005	3	Yes	Yes	No
P257	G1	1	2001-03-20	5.5	pregnant	5	0.5	2006-10-19	2006	23	Yes	Yes	No
P258	M2	2	1994-07-23	11.5	lactating	11	-0.25	2006-02-03	2006	47.6667	Yes	Yes	No
P259	M2	2	1994-07-23	15.17	lactating	12	-0.04	2009-10-17	2009	43	Yes	Yes	No
P26	M4	4	1987-03-01	7.83	lactating	17	-0.1	1995-01-29	1995	494	Yes	Yes	No
P260	M4	4	1987-03-01	6.92	lactating	11	0.13	1994-02-04	1994	340	Yes	Yes	No
P261	G3	3	2007-03-02	7.75	lactating	45	-0.95	2014-12-09	2014	136	Yes	Yes	Yes
P262	M1	1	1983-01-01	15.83	lactating	1	1	1998-11-08	1998	282.5	Yes	Yes	No
P263	M2	2	1994-07-23	8.5	lactating	11	-0.25	2003-02-05	2003	0	Yes	Yes	No
P264	D1	1	1996-06-25	7.25	lactating	1	1	2003-10-23	2003	81.5	Yes	Yes	No
P265	D3	3	1992-11-07	7.5	lactating	10	-0.2	2000-05-17	2000	132.25	Yes	Yes	Yes
P266	D3	3	1992-11-07	8.5	lactating	12	-0.29	2001-05-26	2001	428.5	Yes	Yes	Yes
P267	D1	1	1996-06-25	11.08	other	1	1	2007-07-27	2007	112.667	Yes	Yes	No
P268	D1	1	1996-06-25	3.42	other	2	0.93	1999-12-20	1999	51.25	Yes	Yes	No
P269	M2	2	1994-07-23	9.25	lactating	11	-0.25	2003-11-03	2003	365.75	Yes	Yes	No
P27	G4	4	2003-03-04	11.42	other	40	-0.73	2014-08-04	2014	392.667	Yes	Yes	No
P270	G1	1	2001-03-20	9.58	lactating	10	0.35	2010-10-24	2010	453.375	Yes	Yes	No
P271	M4	4	1987-03-01	6.33	lactating	9	0.2	1993-07-28	1993	885.25	Yes	Yes	No
P272	G1	1	2001-03-20	7.67	lactating	6	0.47	2008-11-30	2008	82	Yes	Yes	No
P273	M4	4	1987-03-01	7.75	pregnant	11	0.13	1994-12-14	1994	161.75	Yes	Yes	No
P274	M1	1	1983-01-01	10.08	lactating	1	1	1993-02-09	1993	230.5	Yes	Yes	No
P275	G2	2	2008-07-20	5.75	lactating	31	-0.33	2014-05-18	2014	83.8333	Yes	Yes	No
P276	G1	1	2001-03-20	13	other	16	0.33	2014-03-20	2014	105.8	Yes	Yes	Yes
P277	D4	4	1992-01-04	8.08	lactating	15	-0.86	2000-02-20	2000	92.75	Yes	Yes	No
P278	G4	4	2003-03-04	7.83	lactating	34	-0.69	2011-01-11	2011	142.556	Yes	Yes	No
P279	D4	4	1992-01-04	12.92	lactating	16	-1	2004-12-06	2004	21.5	Yes	Yes	No
P28	G4	4	2003-03-04	10.83	lactating	40	-0.73	2014-01-23	2014	91.6667	Yes	Yes	No
P280	D2	2	2003-06-28	3.92	lactating	10	-0.2	2007-05-29	2007	245.857	Yes	Yes	No
P281	M1	1	1983-01-01	11.25	lactating	1	1	1994-04-02	1994	118.25	Yes	Yes	No
P282	M4	4	1987-03-01	12.25	lactating	20	-0.26	1999-06-10	1999	192	Yes	Yes	No
P283	G3	3	2007-03-02	3.83	lactating	39	-0.94	2011-01-26	2011	83.3333	Yes	Yes	No
P284	G1	1	2001-03-20	3.33	lactating	2	0.866	2004-07-29	2004	59.25	Yes	Yes	No
P285	G1	1	2001-03-20	4.67	pregnant	4	0.66	2005-11-24	2005	38.5	Yes	Yes	No
P286	D2	2	2003-06-28	8.42	lactating	29	-0.43	2011-11-29	2011	168.25	Yes	Yes	No
P287	G2	2	2008-07-20	6.5	lactating	NA	NA	2015-01-28	2015	95.6	Yes	Yes	No
P288	G1	1	2001-03-20	4.67	pregnant	4	0.66	2005-12-15	2005	28.6667	Yes	Yes	No
P289	M3	3	1985-02-01	8.92	lactating	7	0.47	1994-01-14	1994	67.75	Yes	Yes	No
P29	M2	2	1994-07-23	7	other	7	0.29	2001-08-20	2001	431	Yes	Yes	No
P290	M1	1	1983-01-01	12	pregnant	1	1	1995-01-30	1995	494	Yes	Yes	No
P291	G1	1	2001-03-20	13.83	pregnant	NA	NA	2015-01-21	2015	103.25	Yes	Yes	Yes
P292	D2	2	2003-06-28	10.17	lactating	32	-0.31	2013-08-28	2013	539.833	Yes	Yes	No
P293	M4	4	1987-03-01	7.83	lactating	17	-0.1	1995-01-26	1995	494	Yes	Yes	No
P294	G1	1	2001-03-20	13.25	other	16	0.33	2014-06-25	2014	514.75	Yes	Yes	Yes
P295	D1	1	1996-06-25	3.5	other	1	1	2000-01-06	2000	73.25	Yes	Yes	No
P296	D4	4	1992-01-04	8.25	lactating	15	-0.86	2000-05-01	2000	88.6667	Yes	Yes	No
P297	G2	2	2008-07-20	5.58	lactating	31	-0.33	2014-02-21	2014	93.5	Yes	Yes	No
P298	D4	4	1992-01-04	2.67	pregnant	12	0.04	1994-09-12	1994	346.5	Yes	Yes	No
P299	M4	4	1987-03-01	12.08	lactating	20	-0.26	1999-04-23	1999	265	Yes	Yes	No
P3	D1	1	1996-06-25	3.17	lactating	2	0.93	1999-09-15	1999	329	Yes	Yes	No
P30	M3	3	1985-02-01	9.5	lactating	7	0.47	1994-08-16	1994	237.5	Yes	Yes	No
P300	D1	1	1996-06-25	3.25	lactating	2	0.93	1999-09-26	1999	114.5	Yes	Yes	No
P301	G3	3	2007-03-02	7.67	lactating	45	-0.95	2014-11-23	2014	95.2	Yes	Yes	Yes
P302	D2	2	2003-06-28	5.92	lactating	14	-0.23	2009-05-30	2009	NA	No	No	No
P303	M1	1	1983-01-01	13.25	lactating	1	1	1996-04-09	1996	370.5	Yes	Yes	No
P304	D1	1	1996-06-25	4.83	lactating	1	1	2001-05-05	2001	256.75	Yes	Yes	Yes
P31	D1	1	1996-06-25	10.25	lactating	1	1	2006-10-16	2006	46.8333	Yes	Yes	No
P32	M4	4	1987-03-01	12.83	lactating	14	-0.88	2000-01-11	2000	73.25	Yes	Yes	No
P33	D3	3	1992-11-07	13.17	lactating	14	-0.625	2006-01-27	2006	37.75	Yes	Yes	No
P34	D3	3	1992-11-07	9.58	lactating	12	-0.29	2002-06-19	2002	88	Yes	Yes	No
P35	D3	3	1992-11-07	7.92	lactating	10	-0.2	2000-10-24	2000	66.75	Yes	Yes	No
P36	D1	1	1996-06-25	3.25	lactating	2	0.93	1999-09-30	1999	114.5	Yes	Yes	No
P37	M2	2	1994-07-23	11.5	lactating	11	-0.25	2006-02-09	2006	47.6667	Yes	Yes	No
P38	M2	2	1994-07-23	3.67	nulliparous	12	0.21	1998-04-22	1998	159.5	Yes	Yes	No
P39	M2	2	1994-07-23	10.42	lactating	11	-0.11	2005-01-10	2005	53.5	Yes	Yes	No
P4	G1	1	2001-03-20	14.5	lactating	NA	NA	2015-10-12	2015	31.6667	Yes	Yes	Yes
P40	D2	2	2003-06-28	12.75	lactating	NA	NA	2016-04-21	2016	170.333	Yes	Yes	No
P41	D3	3	1992-11-07	8.33	lactating	12	-0.29	2001-03-12	2001	317.25	Yes	Yes	Yes
P42	G4	4	2003-03-04	8.17	lactating	34	-0.69	2011-05-24	2011	106.444	Yes	Yes	No
P43	G1	1	2001-03-20	12.17	lactating	15	0.4	2013-05-20	2013	251.286	Yes	Yes	No
P44	D3	3	1992-11-07	9.25	lactating	12	-0.29	2002-02-23	2002	208.75	Yes	Yes	No
P45	D3	3	1992-11-07	4.08	lactating	14	0.1	1996-12-21	1996	226.75	Yes	Yes	No
P46	D1	1	1996-06-25	4.92	lactating	1	1	2001-05-26	2001	428.5	Yes	Yes	Yes
P47	D1	1	1996-06-25	3.5	pregnant	1	1	2000-01-10	2000	73.25	Yes	Yes	Yes
P48	D1	1	1996-06-25	2.67	lactating	2	0.93	1999-03-09	1999	42.75	Yes	Yes	No
P49	D2	2	2003-06-28	12.83	lactating	NA	NA	2016-05-24	2016	119.333	Yes	Yes	No
P5	D3	3	1992-11-07	11.17	lactating	14	-0.73	2004-01-15	2004	14.5	Yes	Yes	No
P50	M2	2	1994-07-23	3.25	nulliparous	11	0.28	1997-11-02	1997	53.75	Yes	Yes	No
P51	G1	1	2001-03-20	2.92	lactating	2	0.866	2004-02-21	2004	70.5	Yes	Yes	No
P52	G2	2	2008-07-20	2.83	nulliparous	28	-0.38	2011-06-08	2011	102.444	Yes	Yes	No
P53	D4	4	1992-01-04	9.25	lactating	18	-1	2001-04-16	2001	257.75	Yes	Yes	No
P54	D4	4	1992-01-04	11.33	lactating	17	-1	2003-05-25	2003	31.25	Yes	Yes	No
P55	D4	4	1992-01-04	14	pregnant	16	-0.875	2006-01-24	2006	37.75	Yes	Yes	No
P56	M1	1	1983-01-01	13.42	pregnant	1	1	1996-06-19	1996	1094	Yes	Yes	No
P57	D3	3	1992-11-07	10.75	lactating	15	-0.75	2003-09-02	2003	280	Yes	Yes	No
P58	M3	3	1985-02-01	9	lactating	7	0.47	1994-02-14	1994	340	Yes	Yes	No
P59	M2	2	1994-07-23	11.67	lactating	11	-0.25	2006-04-10	2006	210.667	Yes	Yes	No
P6	D3	3	1992-11-07	11.08	lactating	15	-0.75	2003-12-25	2003	22	Yes	Yes	No
P60	D2	2	2003-06-28	7.67	other	29	-0.43	2011-03-27	2011	171	Yes	Yes	No
P61	G1	1	2001-03-20	7.42	lactating	6	0.47	2008-09-18	2008	412	Yes	Yes	No
P62	G1	1	2001-03-20	3.83	lactating	4	0.66	2005-02-05	2005	43.25	Yes	Yes	No
P63	G2	2	2008-07-20	3.42	other	28	-0.38	2011-12-23	2011	176.111	Yes	Yes	No
P64	M3	3	1985-02-01	9.42	lactating	7	0.47	1994-07-08	1994	312.5	Yes	Yes	No
P65	M2	2	1994-07-23	6.83	lactating	7	0.29	2001-06-11	2001	445.5	Yes	Yes	No
P66	D1	1	1996-06-25	9.92	lactating	1	1	2006-06-05	2006	122.333	Yes	Yes	No
P67	M1	1	1983-01-01	14.25	lactating	1	1	1997-04-26	1997	98.25	Yes	Yes	No
P68	D2	2	2003-06-28	2.75	nulliparous	12	-0.375	2006-04-02	2006	210.667	Yes	Yes	No
P69	D2	2	2003-06-28	11.33	lactating	32	-0.37	2014-11-13	2014	80.3333	Yes	Yes	No
P7	G2	2	2008-07-20	6.42	pregnant	NA	NA	2015-01-16	2015	73.3333	Yes	Yes	No
P70	G1	1	2001-03-20	4.75	pregnant	4	0.66	2005-12-26	2005	28	Yes	Yes	No
P71	M2	2	1994-07-23	11.42	lactating	11	-0.25	2006-01-02	2006	27	Yes	Yes	No
P72	M3	3	1985-02-01	9.17	lactating	7	0.47	1994-04-30	1994	267.25	Yes	Yes	No
P73	D4	4	1992-01-04	3	lactating	18	-0.17	1995-02-03	1995	404.75	Yes	Yes	No
P74	G1	1	2001-03-20	12.83	other	16	0.33	2014-01-24	2014	91.6667	Yes	Yes	Yes
P75	D3	3	1992-11-07	8.25	lactating	12	-0.29	2001-02-21	2001	242.25	Yes	Yes	Yes
P76	G3	3	2007-03-02	3.83	lactating	39	-0.94	2011-01-11	2011	142.556	Yes	Yes	No
P77	D2	2	2003-06-28	9.75	lactating	32	-0.31	2013-04-26	2013	131.333	Yes	Yes	No
P78	D3	3	1992-11-07	18.83	other	32	-0.58	2011-10-01	2011	70.1667	Yes	Yes	No
P79	D2	2	2003-06-28	7.25	lactating	21	-0.42	2010-10-21	2010	577.667	Yes	Yes	No
P8	G3	3	2007-03-02	4.25	lactating	39	-0.94	2011-06-22	2011	61.3333	Yes	Yes	No
P80	M2	2	1994-07-23	11.58	lactating	11	-0.25	2006-03-07	2006	42.3333	Yes	Yes	No
P81	D1	1	1996-06-25	10	lactating	1	1	2006-07-02	2006	80.5	Yes	Yes	No
P82	G1	1	2001-03-20	14.25	lactating	NA	NA	2015-07-10	2015	255	Yes	Yes	Yes
P83	M2	2	1994-07-23	12.08	lactating	11	-0.25	2006-09-18	2006	80.6667	Yes	Yes	No
P84	G3	3	2007-03-02	7.08	lactating	45	-0.95	2014-04-26	2014	93.6667	Yes	Yes	Yes
P85	M2	2	1994-07-23	17.08	other	25	-0.23	2011-09-15	2011	64.3333	Yes	Yes	No
P86	D4	4	1992-01-04	4.08	lactating	21	-0.37	1996-03-01	1996	271.667	Yes	Yes	No
P87	G2	2	2008-07-20	6.33	pregnant	31	-0.33	2014-12-13	2014	136	Yes	Yes	No
P88	M2	2	1994-07-23	7.25	pregnant	7	0.29	2001-11-19	2001	242.5	Yes	Yes	No
P89	M2	2	1994-07-23	4.92	lactating	10	0.4	1999-07-18	1999	235.5	Yes	Yes	No
P9	D3	3	1992-11-07	8.08	lactating	10	-0.2	2000-12-31	2000	138	Yes	Yes	Yes
P90	D3	3	1992-11-07	12.5	lactating	16	-0.66	2005-05-11	2005	24.6667	Yes	Yes	No
P91	M2	2	1994-07-23	7.25	pregnant	7	0.29	2001-11-09	2001	183.5	Yes	Yes	No
P92	M3	3	1985-02-01	10	pregnant	11	0.31	1995-02-13	1995	404.75	Yes	Yes	No
P93	G3	3	2007-03-02	4.33	lactating	39	-0.94	2011-07-09	2011	442.5	Yes	Yes	No
P94	D4	4	1992-01-04	8	lactating	15	-0.86	2000-01-31	2000	108.5	Yes	Yes	No
P95	D1	1	1996-06-25	9.75	lactating	1	1	2006-03-26	2006	98.6667	Yes	Yes	No
P96	G4	4	2003-03-04	10.83	lactating	40	-0.73	2014-01-08	2014	81.8333	Yes	Yes	No
P98	G2	2	2008-07-20	5.67	lactating	31	-0.33	2014-04-10	2014	91.1667	Yes	Yes	No
P99	M2	2	1994-07-23	11.75	lactating	11	-0.25	2006-05-14	2006	179.833	Yes	Yes	No
