# Supplementary material for: Taxonomic, Genomic, and Functional Variation in the Gut Microbiomes of Wild Spotted Hyenas Across 2 Decades of Study
Source: mSystems. 2022 Dec 19;8(1):e00965-22. doi: 10.1128/msystems.00965-22 (PMC9948708; doi:10.1128/msystems.00965-22)
Supplement: DATA SET S1 [file msystems.00965-22-s0001.xlsx]

## Sheet: Sheet1
alpha-diversity metric	mean ± SE
Chao 1 Richness	200.84 ± 4.35
Shannon Diversity	3.13 ± 0.13
PD	22.53 ± 0.54
alpha-diversity metric	predictor	χ2	p-value
Chao 1 Richness	ID	18.18	0.019
	matriline	0.01	0.99
	age (yrs)	0.24	0.61
	average monthly prey abundance	5.48	0.019
	year	0.03	0.85
Shannon Diversity	ID	15.27	0.05
	matriline	0.001	0.96
	age (yrs)	0.26	0.6
	average monthly prey abundance	0.13	0.7
	year	0.22	0.63
PD	ID	20.49	0.008
	matriline	0.01	0.99
	age (yrs)	0.28	0.59
	average monthly prey abundance	1.3	0.25
	year	0.55	0.45

## Sheet: Sheet2
alpha-diversity metric	predictor	χ2	p-value
Chao 1 Richness	matriline	2.97	0.39
	age (yrs)	9.68	0.001
	average monthly prey abundance	6.07	0.013
Shannon Diversity	matriline	3.7	0.29
	age (yrs)	0.02	0.96
	average monthly prey abundance	0.38	0.53
PD	matriline	3.62	0.3
	age (yrs)	4.9	0.026
	average monthly prey abundance	1.52	0.21

## Sheet: Sheet3
Core Genera	terms	Estimate	Std.Error	df	t.value	Pr.t.	df.Satt	p.Satt	p.adj
Alloprevotella	matriline2	0.760418	1.77399	6.10544	0.428648	0.682891	6.10544	0.682891	0.934682
Alloprevotella	matriline3	2.03772	1.67349	6.46223	1.21765	0.265945	6.46223	0.265945	0.652773
Alloprevotella	matriline4	-0.357806	1.66525	6.46302	-0.214866	0.836493	6.46302	0.836493	0.984514
Alloprevotella	age_yrs	0.173307	0.10403	19.122	1.66593	0.112025	19.122	0.112025	0.399386
Alloprevotella	preym	0.00016415	0.00188812	289.989	0.0869383	0.930781	289.989	0.930781	0.984514
Alloprevotella	year	0.351849	0.0828929	8.07902	4.24461	0.00275753	8.07902	0.00275753	0.0248178
Bacteroides	matriline2	1.17214	1.89514	6.09103	0.618498	0.558652	6.09103	0.558652	0.934682
Bacteroides	matriline3	0.944223	1.79388	6.49218	0.526357	0.616134	6.49218	0.616134	0.934682
Bacteroides	matriline4	-0.699605	1.78538	6.5386	-0.391853	0.707623	6.5386	0.707623	0.934682
Bacteroides	age_yrs	0.272921	0.117205	22.9597	2.32857	0.0290476	22.9597	0.0290476	0.130714
Bacteroides	preym	-6.77482e-05	0.00225546	289.361	-0.0300374	0.976058	289.361	0.976058	0.984514
Bacteroides	year	0.34772	0.0900156	8.53721	3.86289	0.00423209	8.53721	0.00423209	0.0326475
Clostridium	matriline2	-2.66597	1.47055	290	-1.81291	0.0708796	290	0.0708796	0.273393
Clostridium	matriline3	-4.37745	1.40292	290	-3.12023	0.00198911	290	0.00198911	0.0248178
Clostridium	matriline4	-0.906265	1.45214	290	-0.624089	0.53306	290	0.53306	0.928555
Clostridium	age_yrs	0.0552913	0.141544	290	0.390631	0.696357	290	0.696357	0.934682
Clostridium	preym	0.0104347	0.00340412	290	3.0653	0.00237926	290	0.00237926	0.0248178
Clostridium	year	-0.209799	0.0838879	290	-2.50094	0.0129379	290	0.0129379	0.0776273
Faecalitalea	matriline2	0.348159	0.484417	5.46523	0.718718	0.501868	5.46523	0.501868	0.928555
Faecalitalea	matriline3	0.715094	0.464483	5.21655	1.53955	0.181895	5.21655	0.181895	0.525471
Faecalitalea	matriline4	0.0809406	0.473132	6.66002	0.171074	0.869246	6.66002	0.869246	0.984514
Faecalitalea	age_yrs	-0.00837949	0.0431284	59.7775	-0.194292	0.846606	59.7775	0.846606	0.984514
Faecalitalea	preym	0.000442083	0.00101616	247.706	0.435053	0.663902	247.706	0.663902	0.934682
Faecalitalea	year	0.122213	0.0265849	12.5619	4.59708	0.000546064	12.5619	0.000546064	0.00982916
Fusobacterium	matriline2	-1.36215	1.79174	5.9102	-0.76024	0.476333	5.9102	0.476333	0.928555
Fusobacterium	matriline3	0.624794	1.7112	6.29557	0.365121	0.726975	6.29557	0.726975	0.934682
Fusobacterium	matriline4	-1.87701	1.70869	6.63374	-1.09851	0.310245	6.63374	0.310245	0.728401
Fusobacterium	age_yrs	-0.0237709	0.128684	36.3021	-0.184723	0.854474	36.3021	0.854474	0.984514
Fusobacterium	preym	0.00414652	0.00277224	280.963	1.49573	0.135847	280.963	0.135847	0.431514
Fusobacterium	year	0.510209	0.0896564	9.97129	5.69072	0.000203038	9.97129	0.000203038	0.00548202
Paeniclostridium	matriline2	-0.87978	0.823734	5.90983	-1.06804	0.327175	5.90983	0.327175	0.736145
Paeniclostridium	matriline3	-0.333602	0.790512	5.91799	-0.422008	0.687919	5.91799	0.687919	0.934682
Paeniclostridium	matriline4	-0.576292	0.798823	7.02744	-0.721427	0.493944	7.02744	0.493944	0.928555
Paeniclostridium	age_yrs	-0.00808981	0.0692992	55.9115	-0.116737	0.907486	55.9115	0.907486	0.984514
Paeniclostridium	preym	0.000591698	0.00160331	260.297	0.369047	0.712393	260.297	0.712393	0.934682
Paeniclostridium	year	-0.0617933	0.0440285	12.4666	-1.40348	0.184888	12.4666	0.184888	0.525471
Peptoclostridium	matriline2	-1.36687	1.18672	290	-1.15181	0.25035	290	0.25035	0.643756
Peptoclostridium	matriline3	-0.575287	1.13215	290	-0.508137	0.611744	290	0.611744	0.934682
Peptoclostridium	matriline4	-0.022766	1.17187	290	-0.0194271	0.984514	290	0.984514	0.984514
Peptoclostridium	age_yrs	-0.211327	0.114225	290	-1.8501	0.0653164	290	0.0653164	0.271314
Peptoclostridium	preym	0.0020217	0.0027471	290	0.73594	0.462362	290	0.462362	0.928555
Peptoclostridium	year	0.284366	0.067697	290	4.20057	3.54726e-05	290	3.54726e-05	0.00191552
Peptoniphilus	matriline2	-2.23619	1.42756	290	-1.56644	0.118337	290	0.118337	0.399386
Peptoniphilus	matriline3	-3.10455	1.36192	290	-2.27955	0.023361	290	0.023361	0.126149
Peptoniphilus	matriline4	-0.712915	1.40969	290	-0.505723	0.613435	290	0.613435	0.934682
Peptoniphilus	age_yrs	0.02734	0.137407	290	0.198972	0.842424	290	0.842424	0.984514
Peptoniphilus	preym	0.000477687	0.00330462	290	0.144551	0.885166	290	0.885166	0.984514
Peptoniphilus	year	-0.209174	0.081436	290	-2.56858	0.0107123	290	0.0107123	0.0723079
Streptococcus	matriline2	1.07155	0.728057	4.67927	1.47179	0.204931	4.67927	0.204931	0.553314
Streptococcus	matriline3	-0.49001	0.698148	4.47574	-0.701871	0.517555	4.47574	0.517555	0.928555
Streptococcus	matriline4	-0.0644445	0.71089	5.7	-0.0906533	0.930869	5.7	0.930869	0.984514
Streptococcus	age_yrs	0.00137589	0.0646761	52.3596	0.0212736	0.983108	52.3596	0.983108	0.984514
Streptococcus	preym	0.00335564	0.00152285	242.145	2.20353	0.028499	242.145	0.028499	0.130714
Streptococcus	year	-0.0341872	0.0399134	10.7581	-0.856535	0.410375	10.7581	0.410375	0.88641
Core ASVs	terms	Estimate	Std.Error	df	t.value	Pr.t.	df.Satt	p.Satt	p.adj
ASV1512|Peptoniphilus	matriline2	-2.25168	1.42562	290	-1.57944	0.115326	290	0.115326	0.468573
ASV1512|Peptoniphilus	matriline3	-3.12883	1.36007	290	-2.3005	0.0221297	290	0.0221297	0.165972
ASV1512|Peptoniphilus	matriline4	-0.725276	1.40778	290	-0.515192	0.606811	290	0.606811	0.925605
ASV1512|Peptoniphilus	age_yrs	0.0255795	0.13722	290	0.186412	0.852252	290	0.852252	0.988106
ASV1512|Peptoniphilus	preym	0.000477689	0.00330013	290	0.144749	0.88501	290	0.88501	0.988106
ASV1512|Peptoniphilus	year	-0.206196	0.0813253	290	-2.53545	0.0117557	290	0.0117557	0.139859
ASV1277|Lachnospiraceae	matriline2	0.127427	1.33026	4.16077	0.0957914	0.928124	4.16077	0.928124	0.988106
ASV1277|Lachnospiraceae	matriline3	-0.252139	1.27532	4.3208	-0.197706	0.852232	4.3208	0.852232	0.988106
ASV1277|Lachnospiraceae	matriline4	-0.34444	1.28049	4.82871	-0.268991	0.79905	4.82871	0.79905	0.988106
ASV1277|Lachnospiraceae	age_yrs	0.25419	0.104862	34.8583	2.42403	0.0206769	34.8583	0.0206769	0.165972
ASV1277|Lachnospiraceae	preym	0.00256122	0.00236584	262.473	1.08259	0.279985	262.473	0.279985	0.696322
ASV1277|Lachnospiraceae	year	-0.0531853	0.0691031	8.03205	-0.769651	0.463538	8.03205	0.463538	0.818008
ASV879|Clostridium_ss1	matriline2	-1.8654	1.27101	3.90608	-1.46766	0.217757	3.90608	0.217757	0.621513
ASV879|Clostridium_ss1	matriline3	-2.35518	1.21965	3.85491	-1.93104	0.128338	3.85491	0.128338	0.468573
ASV879|Clostridium_ss1	matriline4	-0.654709	1.2355	4.68882	-0.529916	0.620287	4.68882	0.620287	0.925605
ASV879|Clostridium_ss1	age_yrs	-0.0440635	0.109023	41.2863	-0.404169	0.688175	41.2863	0.688175	0.925605
ASV879|Clostridium_ss1	preym	0.00987145	0.00253903	242.612	3.88788	0.00013058	242.612	0.00013058	0.0039174
ASV879|Clostridium_ss1	year	-0.0533283	0.0685412	8.54924	-0.778048	0.457531	8.54924	0.457531	0.818008
ASV272|Micrococcaceae	matriline2	-2.76353	2.94828	5.27383	-0.937338	0.389496	5.27383	0.389496	0.805853
ASV272|Micrococcaceae	matriline3	-0.493437	2.8238	5.53623	-0.174742	0.867496	5.53623	0.867496	0.988106
ASV272|Micrococcaceae	matriline4	-2.40525	2.82921	6.05165	-0.85015	0.42759	6.05165	0.42759	0.818008
ASV272|Micrococcaceae	age_yrs	0.00980185	0.225694	39.5803	0.0434298	0.965577	39.5803	0.965577	0.994422
ASV272|Micrococcaceae	preym	-0.00239011	0.00502572	272.18	-0.475576	0.634758	272.18	0.634758	0.925605
ASV272|Micrococcaceae	year	-0.381406	0.151295	9.72971	-2.52093	0.0309292	9.72971	0.0309292	0.189724
ASV1507|Peptoclostridium	matriline2	-1.3652	1.18695	290	-1.15018	0.251019	290	0.251019	0.654833
ASV1507|Peptoclostridium	matriline3	-0.575484	1.13237	290	-0.508212	0.611691	290	0.611691	0.925605
ASV1507|Peptoclostridium	matriline4	-0.0242902	1.1721	290	-0.0207237	0.98348	290	0.98348	0.994422
ASV1507|Peptoclostridium	age_yrs	-0.211672	0.114247	290	-1.85276	0.0649328	290	0.0649328	0.302179
ASV1507|Peptoclostridium	preym	0.00201932	0.00274764	290	0.734929	0.462977	290	0.462977	0.818008
ASV1507|Peptoclostridium	year	0.284525	0.0677102	290	4.2021	3.52477e-05	290	3.52477e-05	0.00211486
ASV1278|Lachnospiraceae	matriline2	0.326977	0.689397	4.90506	0.474295	0.655651	4.90506	0.655651	0.925605
ASV1278|Lachnospiraceae	matriline3	0.735003	0.658612	5.22117	1.11599	0.313138	5.22117	0.313138	0.714992
ASV1278|Lachnospiraceae	matriline4	0.291012	0.657818	5.51905	0.44239	0.675012	5.51905	0.675012	0.925605
ASV1278|Lachnospiraceae	age_yrs	0.078798	0.049817	31.2719	1.58175	0.12377	31.2719	0.12377	0.468573
ASV1278|Lachnospiraceae	preym	0.000700995	0.00107695	278.455	0.650907	0.515644	278.455	0.515644	0.871372
ASV1278|Lachnospiraceae	year	-0.0891004	0.0345774	8.36453	-2.57684	0.0316207	8.36453	0.0316207	0.189724
ASV1499|Paeniclostridium	matriline2	-0.723401	0.680509	5.31498	-1.06303	0.333663	5.31498	0.333663	0.714992
ASV1499|Paeniclostridium	matriline3	-0.143904	0.653061	5.29825	-0.220353	0.833838	5.29825	0.833838	0.988106
ASV1499|Paeniclostridium	matriline4	-0.272818	0.660436	6.33911	-0.413088	0.693153	6.33911	0.693153	0.925605
ASV1499|Paeniclostridium	age_yrs	-0.00445219	0.0576143	51.9909	-0.0772758	0.938701	51.9909	0.938701	0.988106
ASV1499|Paeniclostridium	preym	-9.34886e-06	0.0013359	256.145	-0.00699817	0.994422	256.145	0.994422	0.994422
ASV1499|Paeniclostridium	year	-0.0468947	0.0364782	11.3436	-1.28555	0.224224	11.3436	0.224224	0.621513
ASV1279|Lachnospiraceae	matriline2	-0.0855406	0.712321	5.44455	-0.120087	0.908721	5.44455	0.908721	0.988106
ASV1279|Lachnospiraceae	matriline3	-0.740385	0.683402	5.56308	-1.08338	0.323345	5.56308	0.323345	0.714992
ASV1279|Lachnospiraceae	matriline4	-0.0677459	0.688177	6.3934	-0.0984425	0.924595	6.3934	0.924595	0.988106
ASV1279|Lachnospiraceae	age_yrs	-0.0887312	0.0580255	48.1644	-1.52918	0.132762	48.1644	0.132762	0.468573
ASV1279|Lachnospiraceae	preym	-0.00140623	0.00132669	263.452	-1.05996	0.290134	263.452	0.290134	0.696322
ASV1279|Lachnospiraceae	year	0.0479339	0.0375303	10.975	1.27721	0.227888	10.975	0.227888	0.621513
ASV913|Clostridium_ss7	matriline2	-0.740618	0.400546	290	-1.84902	0.0654722	290	0.0654722	0.302179
ASV913|Clostridium_ss7	matriline3	-0.715337	0.382126	290	-1.87199	0.062214	290	0.062214	0.302179
ASV913|Clostridium_ss7	matriline4	-0.155661	0.395532	290	-0.393548	0.694204	290	0.694204	0.925605
ASV913|Clostridium_ss7	age_yrs	0.0498788	0.0385535	290	1.29376	0.196779	290	0.196779	0.621513
ASV913|Clostridium_ss7	preym	0.000752346	0.000927209	290	0.81141	0.417796	290	0.417796	0.818008
ASV913|Clostridium_ss7	year	-0.0625455	0.0228493	290	-2.73731	0.00657711	290	0.00657711	0.0986567
ASV1280|Lachnospiraceae	matriline2	-0.636477	0.463142	5.86031	-1.37426	0.219601	5.86031	0.219601	0.621513
ASV1280|Lachnospiraceae	matriline3	-0.107473	0.442668	6.22639	-0.242784	0.815974	6.22639	0.815974	0.988106
ASV1280|Lachnospiraceae	matriline4	0.29838	0.442323	6.6119	0.674575	0.522823	6.6119	0.522823	0.871372
ASV1280|Lachnospiraceae	age_yrs	-0.00614623	0.0337868	37.76	-0.181912	0.856625	37.76	0.856625	0.988106
ASV1280|Lachnospiraceae	preym	0.00181599	0.000734265	279.365	2.4732	0.0139859	279.365	0.0139859	0.139859
ASV1280|Lachnospiraceae	year	0.100569	0.0233146	10.0986	4.31358	0.00149422	10.0986	0.00149422	0.0298844
