# Supplementary material for: Taxonomic, Genomic, and Functional Variation in the Gut Microbiomes of Wild Spotted Hyenas Across 2 Decades of Study
Source: mSystems. 2022 Dec 19;8(1):e00965-22. doi: 10.1128/msystems.00965-22 (PMC9948708; doi:10.1128/msystems.00965-22)
Supplement: TABLE S3 [file msystems.00965-22-s0009.xlsx]

## Sheet: TableS14
Predictor	COG Categories (% variance)	COG Pathways (% variance)	KEGG Proteins (% variance)
Hyena identity	9.42 (p=0.17)	7.95 (p=0.25)	12.77 (p=0.015)
Matriline	2.02 (p=0.45)	1.91 (p=0.51)	2.25 (p=0.55)
Monthly Prey Abundance (mean)	7.8 (p=0.078)	8.9 (p=0.06)	6.36 (p=0.04)
Year	4.66 (p=0.18)	2.66 (p=0.88)	3.56 (p=0.24)
Residuals	76.09	81.22	80.75
