# Supplementary material for: Taxonomic, Genomic, and Functional Variation in the Gut Microbiomes of Wild Spotted Hyenas Across 2 Decades of Study
Source: mSystems. 2022 Dec 19;8(1):e00965-22. doi: 10.1128/msystems.00965-22 (PMC9948708; doi:10.1128/msystems.00965-22)
Supplement: DATA SET S3 [file msystems.00965-22-s0003.xlsx]

## Sheet: Sheet1
MAG ID	Phylum	Class	Order	Family	Genus	Species	Completeness	Contamination	Strain_heterogeneity	GC	Size_Mb	Gene_count	Coding_density
metabat.100	Proteobacteria	Gammaproteobacteria	Enterobacterales	Enterobacteriaceae	Escherichia	Escherichia coli	80.44	2.81	89.29	50.9	3.36	3494	0.89
metabat.102	Firmicutes	Clostridia	Lachnospirales	Lachnospiraceae	Faecalimonas		89.7	2.53	11.11	36.8	1.78	1727	0.92
metabat.105	Firmicutes	Bacilli	Lactobacillales	Lactobacillaceae	Ligilactobacillus		92.51	1.26	0	27.4	1.03	973	0.89
metabat.109	Firmicutes	Negativicutes	Selenomonadales	Selenomonadaceae			90.84	2.03	70	40	1.29	1248	0.85
metabat.113	Firmicutes	Clostridia	Oscillospirales	Oscillospiraceae	Lawsonibacter		87.27	1.9	20	62.2	1.7	1766	0.89
metabat.132	Deferribacterota	Deferribacteres	Deferribacterales	Mucispirillaceae	Mucispirillum		97.41	2.59	0	29.9	2.28	2161	0.89
metabat.142	Firmicutes	Clostridia	Peptostreptococcales	Peptostreptococcaceae	Peptostreptococcus	Peptostreptococcus russellii	85.34	0.7	100	30.6	1.73	1532	0.84
metabat.144	Firmicutes	Bacilli	Erysipelotrichales	Erysipelatoclostridiaceae			100	0.47	0	29.5	1.57	1555	0.92
metabat.151	Firmicutes	Clostridia	Peptostreptococcales	Anaerovoracaceae	Anaerovoracaceae CAG-145		96.1	0	0	40.2	1.87	1741	0.88
metabat.152	Firmicutes	Bacilli	Erysipelotrichales	Erysipelotrichaceae			98.57	0.95	100	31.9	1.59	1533	0.92
metabat.160	Firmicutes	Clostridia	Peptostreptococcales	Anaerovoracaceae			94.68	2.62	20	51.2	1.79	1641	0.88
metabat.161	Firmicutes	Clostridia	Peptostreptococcales	Anaerovoracaceae			91.84	1.06	50	50.5	1.6	1424	0.85
metabat.163	Firmicutes	Bacilli	Lactobacillales	Aerococcaceae	Jeotgalibaca		80.65	3.52	23.08	42.1	1.81	1944	0.9
metabat.169	Firmicutes	Clostridia	Saccharofermentanales	Saccharofermentanaceae	Saccharofermentans		89.1	3.07	9.09	48.5	2.42	2353	0.93
metabat.173	Bacteroidota	Bacteroidia	Bacteroidales	Bacteroidaceae	Bacteroides		81.7	1.49	100	42.2	2.26	1803	0.91
metabat.174	Firmicutes	Clostridia	Clostridiales	Clostridiaceae	Clostridium	Clostridium novyi	82.39	1.25	75	27.7	1.57	1679	0.89
metabat.178	Firmicutes	Bacilli	Erysipelotrichales	Erysipelotrichaceae			96.67	0.95	100	33.2	1.24	1227	0.94
metabat.181	Proteobacteria	Gammaproteobacteria	Enterobacterales	Succinivibrionaceae	Anaerobiospirillum		99.41	0.59	100	39.7	2.39	2052	0.85
metabat.183	Bacteroidota	Bacteroidia	Bacteroidales	Muribaculaceae			97.76	0.75	0	42.8	2.38	1957	0.88
metabat.187	Firmicutes	Clostridia	Peptostreptococcales	Anaerovoracaceae			92.91	2.13	0	38.7	1.54	1468	0.92
metabat.19	Firmicutes	Bacilli	Lactobacillales	Lactobacillaceae	Ligilactobacillus	Ligilactobacillus ruminis	95.81	0	0	44.1	1.83	1762	0.85
metabat.192	Deferribacterota	Deferribacteres	Deferribacterales	Mucispirillaceae	Mucispirillum		86.17	3.45	25	29.7	1.86	1817	0.91
metabat.195	Firmicutes	Clostridia	Peptostreptococcales	Anaerovoracaceae	Eubacterium		90.78	1.42	0	34.9	1.4	1220	0.87
metabat.198	Firmicutes	Bacilli	Bacilli_RFN20	Bacilli_RFN20_CAG-826			94.38	1.12	100	50	1.41	1279	0.91
metabat.202	Actinobacteriota	Coriobacteriia	Coriobacteriales	Eggerthellaceae			97.98	0.81	0	59.1	1.6	1411	0.89
metabat.205	Firmicutes	Clostridia	Clostridiales	Clostridiaceae	Clostridium		97.43	4.39	33.33	26.6	2.41	2344	0.88
metabat.207	Campylobacterota	Campylobacteria	Campylobacterales	Campylobacteraceae	Campylobacter		98.41	1.1	100	28.5	1.4	1518	0.94
metabat.208	Firmicutes	Clostridia	Tissierellales	Helcococcaceae			93.88	1.98	25	28.4	1.57	1539	0.9
metabat.214	Bacteroidota	Bacteroidia	Bacteroidales	Bacteroidaceae	Bacteroides		86.53	1.07	80	44.2	2.04	1752	0.9
metabat.218	Firmicutes	Clostridia	Oscillospirales	Oscillospiraceae	Lawsonibacter		94.33	2.01	0	56.5	2.13	2033	0.87
metabat.221	Firmicutes	Clostridia	Peptostreptococcales	Anaerovoracaceae			93.88	0.02	100	40.7	1.69	1700	0.92
metabat.222	Firmicutes	Bacilli	Erysipelotrichales	Erysipelotrichaceae			92.34	4.76	60	30.1	1.43	1500	0.93
metabat.228	Firmicutes	Bacilli	Lactobacillales	Vagococcaceae	Vagococcus	Vagococcus lutrae	98.9	1.47	33.33	37.3	2.25	2269	0.91
metabat.23	Firmicutes	Bacilli	Bacillales	Planococcaceae	Sporosarcina		90.56	3.68	29.41	40.2	1.94	2009	0.9
metabat.230	Firmicutes	Clostridia	Clostridiales	Clostridiaceae	Clostridium		90.28	2.06	0	28.9	3.93	3730	0.88
metabat.234	Firmicutes	Clostridia	Clostridiales	Clostridiaceae	Clostridium	Clostridium septicum	96.53	0.89	50	27.4	3.17	3064	0.87
metabat.235	Firmicutes	Bacilli	Staphylococcales	Salinicoccaceae	Jeotgalicoccus	Jeotgalicoccus halotolerans	80.58	3.07	50	41.9	1.49	1733	0.91
metabat.236	Firmicutes	Bacilli	Bacillales	Planococcaceae	Sporosarcina		86.42	3.7	66.67	44.2	2.56	2673	0.88
metabat.24	Firmicutes	Clostridia	Oscillospirales	Acutalibacteraceae	Ruminococcus	Ruminococcus sp003526955	90.8	4.03	33.33	39.3	1.88	1947	0.87
metabat.241	Firmicutes	Clostridia	Tissierellales	Peptoniphilaceae			97.2	2.8	0	28.8	1.6	1495	0.9
metabat.244	Firmicutes	Clostridia	Oscillospirales	Ruminococcaceae			97.99	0.89	100	46.5	1.89	1740	0.85
metabat.245	Bacteroidota	Bacteroidia	Bacteroidales	Bacteroidaceae			93.19	1.33	50	46.8	2.41	2059	0.83
metabat.248	Firmicutes	Clostridia	Lachnospirales	Lachnospiraceae			93.67	0.37	50	43.7	2.29	2088	0.91
metabat.249	Firmicutes	Clostridia	Tissierellales	Helcococcaceae			95.7	0	0	30.5	1.42	1405	0.92
metabat.250	Firmicutes	Bacilli	Erysipelotrichales	Erysipelotrichaceae	Amedibacillus		80	1.18	100	32.8	1.27	1297	0.91
metabat.256	Actinobacteriota	Coriobacteriia	Coriobacteriales	Atopobiaceae			99.19	0.97	42.86	64.4	3.01	2577	0.88
metabat.259	Firmicutes	Clostridia	Peptostreptococcales	Peptostreptococcaceae	Peptostreptococcus		86.89	0.41	100	30	1.68	1503	0.85
metabat.264	Firmicutes	Clostridia	Christensenellales	Christensenellales CAG-74			90.44	1.4	50	60.9	2.16	2006	0.88
metabat.268	Firmicutes	Clostridia	Lachnospirales	Lachnospiraceae	Faecalimonas		95.57	1.9	33.33	39.4	1.91	1925	0.91
metabat.275	Firmicutes	Bacilli	Lactobacillales	Carnobacteriaceae	Desemzia		85.65	4.07	42.86	38.4	2.19	2137	0.87
metabat.281	Firmicutes	Clostridia	Peptostreptococcales	Peptostreptococcaceae	Romboutsia	Romboutsia hominis	88.01	1.58	100	27.8	2.51	2539	0.87
metabat.282	Firmicutes	Clostridia	Lachnospirales	Lachnospiraceae	Roseburia		92.75	1.3	60	50.8	2.5	2440	0.91
metabat.284	Actinobacteriota	Actinobacteria	Mycobacteriales	Mycobacteriaceae	Dietzia		93.47	1.47	33.33	72.6	3.21	3114	0.92
metabat.289	Firmicutes	Clostridia	Peptostreptococcales	Peptostreptococcaceae	Asaccharospora	Asaccharospora irregularis	94.17	1.07	33.33	30.2	2.3	2216	0.87
metabat.290	Firmicutes	Clostridia	Lachnospirales	Lachnospiraceae	Catenibacillus		92.62	0	0	38.3	1.97	1822	0.91
metabat.291	Actinobacteriota	Actinobacteria	Mycobacteriales	Mycobacteriaceae	Corynebacterium		91.53	2.24	81.82	62.8	2.45	2427	0.89
metabat.298	Firmicutes	Clostridia	Clostridiales	Clostridiaceae	Dwaynesavagella		90.38	0	0	27.9	1.55	1471	0.9
metabat.300	Bacteroidota	Bacteroidia	Bacteroidales	Marinifilaceae	Odoribacter		97.58	1.08	100	39.7	2.42	2114	0.92
metabat.302	Firmicutes	Bacilli	Staphylococcales	Staphylococcaceae	Macrococcus	Macrococcus caseolyticus	90.48	3.32	83.33	37.1	1.8	1993	0.91
metabat.305	Firmicutes	Bacilli	Bacillales	Bacillaceae	Peribacillus		80.99	2.79	52.94	43.7	3.08	3489	0.87
metabat.306	Firmicutes	Bacilli	Lactobacillales	Enterococcaceae	Enterococcus	Enterococcus faecalis	99.16	0.19	0	37.4	2.92	2780	0.88
metabat.309	Actinobacteriota	Actinobacteria	Mycobacteriales	Mycobacteriaceae	Rhodococcus	Rhodococcus gordoniae	88.72	0.89	66.67	68.3	3.92	3721	0.92
metabat.315	Firmicutes	Clostridia	Lachnospirales	Lachnospiraceae	Ruminococcus	Ruminococcus gnavus	93.39	2.14	20	43.5	2.51	2475	0.91
metabat.321	Firmicutes	Clostridia	Peptostreptococcales	Anaerovoracaceae	Emergencia		93.69	0.24	100	46.4	1.73	1711	0.89
metabat.322	Firmicutes	Bacilli	Erysipelotrichales	Erysipelotrichaceae			86.46	1.9	100	30.4	1.31	1379	0.93
metabat.323	Firmicutes	Bacilli	Lactobacillales	Enterococcaceae	Enterococcus	Enterococcus casseliflavus	94.59	2.26	77.78	43.4	2.96	2966	0.89
metabat.325	Firmicutes	Clostridia	Lachnospirales	Lachnospiraceae	Faecalimonas	Faecalimonas umbilicata	89.56	1.9	25	42	2.27	2161	0.9
metabat.326	Firmicutes	Bacilli	Erysipelotrichales	Erysipelotrichaceae	Faecalitalea		88.43	1.08	100	34	1.58	1623	0.92
metabat.329	Firmicutes	Clostridia	Oscillospirales	Acutalibacteraceae	Acutalibacteraceae CAG-180		95.97	0.34	0	38.2	1.55	1480	0.91
metabat.338	Proteobacteria	Gammaproteobacteria	Burkholderiales	Burkholderiaceae	Sutterella		92.98	1.97	20	49.2	2.06	1841	0.87
metabat.35	Firmicutes	Clostridia	Lachnospirales	Lachnospiraceae	Blautia	Blautia caecimuris	84.38	2.53	75	43.8	2.61	2584	0.88
metabat.350	Firmicutes	Clostridia	Tissierellales	Sedimentibacteraceae			90.09	0.7	0	29.6	1.6	1486	0.9
metabat.352	Firmicutes	Clostridia	Lachnospirales	Lachnospirales_CAG-274			87.47	1.34	100	27.3	1.52	1456	0.89
metabat.360	Firmicutes	Clostridia	Peptostreptococcales	Anaerovoracaceae			91.33	3.72	75	48.4	1.98	1799	0.9
metabat.361	Firmicutes	Bacilli	Bacillales	Bacillaceae	Peribacillus		83.46	4.12	64.29	39.3	2.69	2918	0.86
metabat.365	Firmicutes	Clostridia	Clostridiales	Clostridiaceae	Clostridium	Clostridium fallax	94.69	0.97	0	26.6	2.65	2412	0.86
metabat.38	Actinobacteriota	Coriobacteriia	Coriobacteriales	Eggerthellaceae			93.43	4.3	8.33	61.5	1.66	1467	0.88
metabat.384	Actinobacteriota	Coriobacteriia	Coriobacteriales				92.93	0.47	0	64.8	2.54	2143	0.86
metabat.386	Bacteroidota	Bacteroidia	Bacteroidales	Bacteroidaceae	Prevotellamassilia		96.86	4.31	14.29	46.2	2.55	2017	0.84
metabat.387	Firmicutes	Bacilli	Mycoplasmatales	Mycoplasmoidaceae	Mycoplasma		98.08	1.15	0	25.8	0.8	663	0.94
metabat.389	Firmicutes	Clostridia	Oscillospirales	Oscillospiraceae			91.28	0	0	54.2	1.9	1848	0.9
metabat.390	Firmicutes	Clostridia	Oscillospirales	Butyricicoccaceae	Agathobaculum	Agathobaculum desmolans	94.74	0.67	0	55.7	1.91	1969	0.88
metabat.392	Firmicutes	Bacilli	Erysipelotrichales	Erysipelotrichaceae			100	0.95	0	29.5	1.6	1572	0.91
metabat.395	Firmicutes	Clostridia	Christensenellales	Christensenellales CAG-74			98.39	1.61	0	60.7	2.42	2244	0.89
metabat.399	Firmicutes	Clostridia	Oscillospirales	Oscillospiraceae			88.6	1.79	50	61.9	2.05	1970	0.85
metabat.40	Firmicutes	Clostridia	Oscillospirales	Oscillospiraceae			97.32	1.17	100	54	1.8	1785	0.9
metabat.402	Firmicutes	Clostridia	Oscillospirales	Oscillospiraceae	Evtepia		87.75	0.22	0	62.2	1.82	1879	0.88
metabat.404	Fusobacteriota	Fusobacteriia	Fusobacteriales	Fusobacteriaceae	Fusobacterium	Fusobacterium varium	93.89	3.53	25	29.2	3.11	2979	0.89
metabat.412	Firmicutes	Clostridia	Oscillospirales	Ruminococcaceae			98.43	0.73	0	52.3	2.21	2124	0.9
metabat.417	Firmicutes	Clostridia	Clostridiales	Clostridiaceae	Clostridium		95.03	0.69	0	25.9	2.33	2116	0.84
metabat.419	Actinobacteriota	Coriobacteriia	Coriobacteriales	Coriobacteriaceae	Collinsella		81.85	1.72	0	63.5	2	1686	0.87
metabat.422	Firmicutes	Clostridia	Lachnospirales	Lachnospiraceae	Blautia		88.27	0.21	100	42.5	2.6	2524	0.91
metabat.424	Actinobacteriota	Actinobacteria	Actinomycetales	Actinomycetaceae	Trueperella	Trueperella pyogenes	96.55	0.29	100	59.7	2.21	1991	0.91
metabat.430	Bacteroidota	Bacteroidia	Bacteroidales	Tannerellaceae	Parabacteroides		98.65	4.64	60	43.6	2.65	2150	0.9
metabat.432	Desulfobacterota	Desulfovibrionia	Desulfovibrionales	Desulfovibrionaceae	Mailhella		98.22	0.03	0	37.8	2.01	1824	0.88
metabat.436	Bacteroidota	Bacteroidia	Bacteroidales	Bacteroidales_UBA932			85.06	2.97	33.33	40.2	2.14	1893	0.94
metabat.438	Actinobacteriota	Coriobacteriia	Coriobacteriales	Atopobiaceae	Atopobiaceae_UBA7748	Atopobiaceae_UBA7748 sp900314535	98.39	2.42	0	60.1	2.23	2133	0.87
metabat.44	Firmicutes	Bacilli	Mycoplasmatales	Mycoplasmoidaceae	Ureaplasma		82.28	1.15	0	37.8	0.6	562	0.93
metabat.442	Firmicutes	Bacilli	Bacilli_RFN20	Bacilli_RFN20_CAG-826			81.25	1.24	50	29.7	1.07	1046	0.92
metabat.444	Firmicutes	Bacilli	Lactobacillales	Carnobacteriaceae	Carnobacterium	Carnobacterium mobile	97.27	2.19	20	36.8	2.36	2239	0.85
metabat.445	Firmicutes	Clostridia	Clostridiales	Clostridiaceae	Clostridium		98.43	3.57	51.85	28.1	3.8	3558	0.88
metabat.45	Actinobacteriota	Actinobacteria	Actinomycetales	Bifidobacteriaceae	Bifidobacterium	Bifidobacterium longum	98.62	0.77	0	60.2	2.44	2185	0.87
metabat.454	Firmicutes	Clostridia	Lachnospirales	Lachnospiraceae	Schaedlerella	Schaedlerella glycyrrhizinilytica	80.62	0.12	0	46.7	2.26	2194	0.91
metabat.458	Firmicutes	Clostridia	Lachnospirales	Cellulosilyticaceae	Niameybacter	Niameybacter massiliensis	94.3	4.25	0	34.2	3.88	3690	0.89
metabat.459	Firmicutes	Clostridia	Lachnospirales	Lachnospiraceae	Lachnospiraceae CAG-81		96.2	0.44	100	51.2	2.28	2108	0.9
metabat.470	Spirochaetota	Spirochaetia	Sphaerochaetales	Sphaerochaetaceae			96.59	0	0	33.6	1.89	1762	0.93
metabat.474	Firmicutes	Clostridia	Oscillospirales	Oscillospiraceae	Oscillospiraceae CAG-110		93.25	2.35	25	56.9	1.85	1785	0.89
metabat.476	Firmicutes	Clostridia	Peptostreptococcales	Anaerovoracaceae			87.23	2.48	40	37	1.4	1242	0.87
metabat.478	Firmicutes	Bacilli	Mycoplasmatales	Mycoplasmoidaceae	Ureaplasma		98.46	1.15	0	29.4	0.56	532	0.94
metabat.484	Bacteroidota	Bacteroidia	Bacteroidales	Tannerellaceae	Parabacteroides		85.13	0	0	36.5	1.96	1654	0.91
metabat.486	Firmicutes	Bacilli	Bacillales	Bacillaceae	Peribacillus		86.98	0.71	75	47.3	3.1	3301	0.86
metabat.491	Bacteroidota	Bacteroidia	Bacteroidales	Bacteroidaceae			86.12	0.87	25	46.7	2.36	1873	0.9
metabat.492	Firmicutes	Clostridia	Clostridiales	Clostridiaceae	Clostridium	Clostridium ventriculi	95.25	1.21	0	27.4	2.37	2256	0.87
metabat.505	Firmicutes	Clostridia	Lachnospirales	Lachnospiraceae	Schaedlerella		84.42	0.58	0	43.5	2.52	2420	0.88
metabat.51	Firmicutes	Bacilli	Erysipelotrichales	Erysipelotrichaceae			90.12	1.9	50	28.5	1.4	1432	0.93
metabat.512	Firmicutes	Clostridia	Oscillospirales	Oscillospiraceae	Lawsonibacter		92.85	1.34	100	54	1.84	1826	0.89
metabat.513	Firmicutes	Clostridia	Christensenellales	Christensenellales UBA6094			95.96	0	0	36.8	1.46	1498	0.9
metabat.515	Firmicutes	Bacilli	Erysipelotrichales	Erysipelotrichaceae	Amedibacillus		83.56	3.3	75	31	1.79	1657	0.89
metabat.516	Firmicutes	Bacilli	Lactobacillales	Carnobacteriaceae	Atopostipes		96.2	1.9	0	35.5	2.08	1949	0.86
metabat.519	Bacteroidota	Bacteroidia	Bacteroidales	Tannerellaceae	Parabacteroides		97.31	0.43	25	43.9	2.35	1962	0.92
metabat.522	Firmicutes	Bacilli	Erysipelotrichales	Erysipelotrichaceae			85.8	1.43	100	29.6	1.43	1449	0.94
metabat.523	Proteobacteria	Gammaproteobacteria	Burkholderiales	Burkholderiaceae	Burkholderiaceae CAG-521		93.75	1.88	66.67	43.7	1.43	1333	0.9
metabat.537	Firmicutes	Clostridia	Oscillospirales	Ruminococcaceae			91.28	3.36	80	57.4	1.61	1626	0.88
metabat.538	Firmicutes	Clostridia	Lachnospirales	Lachnospiraceae	Blautia		80.82	3.34	85.71	41.6	1.99	2002	0.92
metabat.542	Spirochaetota	Spirochaetia	Sphaerochaetales	Sphaerochaetaceae			86.73	0.07	100	36.6	1.65	1697	0.92
metabat.546	Bacteroidota	Bacteroidia	Bacteroidales	Bacteroidaceae	Bacteroides		87.52	0.87	66.67	44.9	2.24	1897	0.9
metabat.549	Proteobacteria	Gammaproteobacteria	Burkholderiales	Burkholderiaceae			94.57	2.33	80	63.7	1.71	1540	0.85
metabat.55	Firmicutes	Clostridia	Lachnospirales	Lachnospiraceae	Roseburia		95.94	0.48	0	43.4	2.68	2490	0.89
metabat.554	Firmicutes	Bacilli	Mycoplasmatales	Mycoplasmoidaceae	Mycoplasma		87.37	3.33	50	27.1	0.73	632	0.96
metabat.557	Firmicutes	Clostridia	Lachnospirales	Lachnospiraceae			86.93	0.63	0	42.8	1.83	1730	0.92
metabat.559	Firmicutes	Clostridia	Clostridiales	Clostridiaceae	Clostridium	Clostridium chauvoei	92.64	0.13	100	27.9	2.56	2479	0.89
metabat.564	Firmicutes	Clostridia	Lachnospirales	Lachnospiraceae	Blautia		88.12	3.64	71.43	42	2.14	1941	0.91
metabat.566	Firmicutes	Bacilli	Bacillales	Planococcaceae	Sporosarcina		81.54	2.15	40	40.5	2.14	2154	0.87
metabat.568	Firmicutes	Clostridia	Peptostreptococcales	Anaerovoracaceae			91.13	2.01	50	43.7	1.35	1281	0.91
metabat.569	Bacteroidota	Bacteroidia	Bacteroidales	Tannerellaceae	Parabacteroides		94.84	0.02	0	40.8	2.6	2110	0.91
metabat.571	Firmicutes	Clostridia	Eubacteriales	Eubacteriaceae	Eubacterium		98.59	0	0	41.9	1.88	1728	0.88
metabat.574	Actinobacteriota	Coriobacteriia	Coriobacteriales	Atopobiaceae			95.56	0.27	0	55.1	1.21	1044	0.87
metabat.575	Firmicutes	Bacilli	Mycoplasmatales	Mycoplasmoidaceae	Mycoplasma		99.23	0.38	0	28.4	1.11	801	0.92
metabat.578	Firmicutes	Bacilli	Erysipelotrichales	Erysipelatoclostridiaceae	Erysipelatoclostridiaceae_CHKCI006		97.17	1.89	0	30.3	1.87	1779	0.91
metabat.579	Firmicutes	Bacilli	Lactobacillales	Enterococcaceae	Enterococcus	Enterococcus pernyi	94.45	2.72	50	38.5	2.75	2687	0.86
metabat.58	Firmicutes	Clostridia	Oscillospirales	Oscillospiraceae			98.66	0	0	40.3	1.73	1566	0.88
metabat.581	Firmicutes	Clostridia	Peptostreptococcales	Anaerovoracaceae	Eubacterium		90.78	0	0	34.1	1.48	1382	0.92
metabat.64	Actinobacteriota	Actinobacteria	Actinomycetales	Micrococcaceae	Kocuria		88.65	2.96	0	70.6	2.33	2088	0.89
metabat.73	Firmicutes	Bacilli	Erysipelotrichales	Erysipelotrichaceae	Faecalitalea		91.62	3.44	40	31.5	1.35	1342	0.91
metabat.76	Bacteroidota	Bacteroidia	Bacteroidales	Bacteroidales_UBA932			89.67	0	0	41.5	2.16	1751	0.93
metabat.89	Firmicutes	Bacilli	Lactobacillales	Enterococcaceae	Enterococcus	Enterococcus hirae	91.04	1.12	50	37	2.51	2339	0.85
metabat.9	Firmicutes	Bacilli	Bacillales	Planococcaceae	Planomicrobium	Planomicrobium glaciei	90.18	1.6	60	47.3	3.02	3237	0.88
metabat.93	Firmicutes	Bacilli	Erysipelotrichales	Erysipelotrichaceae	Faecalitalea		82.58	1.08	100	33.4	1.35	1345	0.91
metabat.94	Firmicutes	Clostridia	Lachnospirales	Lachnospiraceae	Blautia		90.68	1.42	28.57	40.5	2.1	1892	0.91

## Sheet: Sheet2
MAG ID	P102	P107	P143	P149	P14	P167	P178	P179	P186	P190	P191	P196	P212	P225	P261	P265	P266	P276	P291	P294	P295	P301	P304	P41	P43	P46	P47	P74	P75	P82	P84	P9
unmapped	86.6438	91.0479	89.7387	77.6334	78.569	94.6489	88.8217	78.5097	83.5585	75.5732	78.2428	89.3943	87.9902	91.9861	76.3122	94.9962	96.3125	93.4022	73.1867	87.5552	77.9696	80.8329	76.4138	84.839	80.2916	90.7471	89.3937	96.0207	91.3689	71.7518	93.0601	87.0034
metabat.40	0.00520007	0.00370942	0.0199902	0.195856	0.080923	0.00481201	0.00229811	0.0762081	0.00230567	0.00373974	0.00205127	0.0160848	0.00953377	0.00642479	0.189466	0.00380508	0.00418207	0.0109582	0.040435	0.0519048	0.0324143	0.00443994	0.13182	0.00445082	0.0080261	0.0129037	0.00240867	0.00173255	0.00209689	0.113216	0.00126049	0.00219865
metabat.386	0.215974	0.027351	0.0722772	0.0740796	10.5035	0.0495969	0.0907354	0.899037	0.0465383	0.0116049	0.0530233	0.199006	0.10698	0.15607	2.8278	0.0158085	0.0555211	0.139508	7.23431	0.147623	2.03595	6.45217	1.22492	0.0759071	0.324351	0.459444	0.0212027	0.0794922	0.0423901	0.0578968	0.091159	0.0113041
metabat.245	0.0934615	0.0873895	0.855857	0.473822	0.0823914	0.00979265	0.002773	0.0625706	0.0416962	0.0052191	0.00852736	0.0127645	0.330002	0.0474846	2.19245	0.0039301	0.0777863	0.0682203	0.0594152	0.0123664	1.57825	0.674669	0.118607	0.0155235	0.00708962	0.620965	0.00509754	0.00201794	0.046361	0.0048845	0.0184211	0.0329518
metabat.478	0.0119405	0.00732382	0.00390368	0.0106736	0.0137825	0.00276651	0.0134674	0.0148724	0.0120277	0.00286904	0.0110633	0.00904072	0.00725781	0.041503	0.0117994	0.00357485	0.0129067	0.00624451	0.00991106	0.0107978	0.0192198	0.0101183	0.194673	0.00956061	0.00950099	1.26106	0.00611918	0.00383204	0.004384	0.0094709	0.011749	0.00740625
metabat.230	0.00951232	0.0182575	0.0549273	0.00593135	0.0222114	0.000981476	0.0274775	0.0477108	0.00549548	0.0654628	0.0392471	0.01218	0.0544088	0.00782528	0.104766	0.00154182	0.00184955	0.00375162	0.00619183	0.0245201	0.433888	0.00323967	0.0320481	0.0153224	0.0142658	0.00426307	0.00551868	0.00272634	0.00428894	0.0179167	0.00455984	0.00623581
metabat.321	0.0066138	0.000669744	0.000703632	0.0358453	0.00332251	0.00154113	0.0122189	0.00723878	0.0040174	0.00213234	0.00517673	0.00467888	0.00659762	0.00115729	0.00873391	0.000939302	0.00114761	0.00565635	0.0231227	0.212507	0.00490548	0.00654609	0.0041907	0.00533524	0.00672757	0.00144368	0.00194402	0.00188805	0.00298721	0.0135003	0.00105384	0.00424218
metabat.218	0.0175511	0.00149244	0.00272552	0.117122	0.00489675	0.00457074	0.000471834	0.0106856	0.00278922	0.00227483	0.000872426	0.0104994	0.0098357	0.000743037	0.147524	0.00272479	0.00225333	0.00278609	0.0205329	0.0188985	0.00134537	0.00239919	0.0034421	0.00440347	0.00181245	0.00670002	0.000936767	0.000655673	0.002225	0.0860202	0.000863282	0.0018929
metabat.19	0.0106135	0.0375591	0.00248443	0.00370263	0.00369277	0.000620068	0.015835	0.00611201	0.00983425	0.0294354	0.0180096	0.00555463	0.00599782	0.00848545	0.00401252	0.00572595	0.00515645	0.000973428	0.00309627	0.00648365	0.00506824	0.00352191	0.00751053	0.0178314	0.00451527	0.0043155	0.0196282	0.036981	0.545883	0.00393901	0.0131978	0.0345414
metabat.546	0.0579646	0.0137408	0.094058	0.132229	0.240822	0.00690741	0.00960611	0.0645813	0.0194708	0.000758807	0.00344765	0.0621855	0.0413185	0.0731378	0.377435	0.00294168	0.0161569	0.035543	0.625641	0.044281	0.402807	1.04546	0.205248	0.0335567	0.091886	0.118656	0.00412415	0.00319587	0.01144	0.0219591	0.0667015	0.00397383
metabat.142	0.0273216	0.0414349	0.0973935	0.20857	0.0252363	0.0128764	0.0245093	0.277771	0.00608838	0.00719221	1.59701	0.0214954	0.0306106	0.0522649	0.752753	0.00910134	0.0116153	0.0207138	0.343789	0.140755	0.107441	0.0117173	1.53828	0.0165543	0.399772	0.0552479	0.00883914	0.0113006	0.0238574	0.669417	0.0341416	0.00543227
metabat.64	0.0565832	0.0378227	0.217993	0.0023933	0.00911439	0.558676	0.000978226	0.000389157	0.0515113	0.024949	0.00361768	0.047941	0.00115979	0.0103868	0.0018383	2.13328	0.00596864	0.254818	0.000487444	0.0616994	0.00261249	0.00265396	0.00219449	0.00828367	0.00286423	0.010741	0.035277	0.376913	0.226963	0.0026734	0.105889	0.688378
metabat.163	0.00115798	0.031158	0.000180158	0.000426038	0.000359867	0.000153628	0.00151469	0.000587627	0.0109068	0.00760285	0.00108857	0.000731099	0.000394505	0.000321604	0.00055667	0.00169169	0.000180383	0.000351992	0.000341235	0.000540807	0.000336877	0.000239987	0.000853245	0.00305572	0.000601862	0.00164771	0.00163229	0.00110838	0.00127805	0.000861841	0.000576831	0.245165
metabat.571	0.149679	0.00753013	0.0432451	0.0387916	0.0140355	0.0356784	0.0497732	0.0157271	0.0179562	0.639002	0.0433321	0.0446335	0.167386	0.00579691	0.0116083	0.0129772	0.00702341	0.0156642	0.0240157	0.478895	0.0105012	0.00554374	0.0100152	0.240834	0.0269701	0.00518785	0.0707048	0.00569768	0.0727846	0.024975	0.00733639	0.0556831
metabat.221	0.0236229	0.00147563	0.00073049	0.0482099	0.00202377	0.00643345	0.0449053	0.00563724	0.00558972	0.0172166	0.00971427	0.0276655	0.00902914	0.00129089	0.0120853	0.00168912	0.0021532	0.00325824	0.034582	0.0688616	0.00238011	0.0020525	0.0103922	0.00550021	0.00663051	0.00154144	0.00398228	0.00111777	0.00244898	0.0068706	0.00245554	0.00527878
metabat.195	0.0254992	0.00696702	0.00663716	0.497647	0.00493739	0.0201318	0.0419973	0.113485	0.00852155	0.0160766	0.00801005	0.0223689	0.0549331	0.0191944	0.14736	0.00456744	0.00459937	0.0494232	0.135517	0.0707195	0.0213889	0.0756796	0.0701067	0.0217577	0.116619	0.0231101	0.00762617	0.00309461	0.00422654	0.324068	0.0124937	0.00538247
metabat.360	0.00356078	0.00334859	0.000363781	0.00529942	0.000747954	0.000575931	0.00633232	0.00570611	0.00117451	0.0320021	0.0505045	0.00715828	0.0107534	0.000620271	0.00315355	0.000499078	0.000528075	0.00517151	0.00206005	0.010892	0.0016031	0.000930314	0.000805407	0.937995	0.000701488	0.000726459	0.0174554	0.0102434	0.000782728	0.00164821	0.00472226	0.010241
metabat.459	0.0525891	0.00490611	0.00880267	0.0727915	0.0261009	0.0124651	0.0270384	0.158232	0.0580625	0.0123306	0.0327659	0.0657035	0.0249121	0.0159272	0.193036	0.0143659	0.00695746	0.0613841	0.0470869	0.0905189	0.0315685	0.153559	0.0347564	0.0754382	0.0956513	0.0324084	0.0274442	0.00769304	0.0117761	0.122485	0.0341255	0.0246132
metabat.444	0.00681581	0.0126291	0.000355126	0.000407479	0.000334443	0.0222162	0.00300799	0.000373765	3.60165	0.033275	0.00302066	0.0010608	0.00084088	0.00193303	0.00523941	0.0966927	0.00822495	0.000426389	0.000606072	0.00157343	0.000892494	0.000458188	0.00194539	0.00992394	0.0018239	0.0120278	0.0100242	0.000897377	0.0114877	0.001342	0.00213234	0.54183
metabat.422	0.053263	0.0013692	0.0110669	1.18721	0.0587498	0.00464479	0.0246852	0.038985	0.0454744	0.00630745	0.0127301	0.0395898	0.0105291	0.00979431	0.0205419	0.00615653	0.0024985	0.049708	0.0150278	0.0445998	0.0163374	0.0110238	0.0128718	0.0603109	0.0646145	0.00589109	0.0158265	0.00455267	0.0116462	0.0423059	0.125744	0.0628798
metabat.205	0.353036	0.0827536	0.0336554	0.0289333	0.0151621	0.0124515	0.921157	0.172826	0.0187156	0.0143448	0.198226	0.156672	0.937433	0.0526677	0.0820324	0.00873891	0.0391719	0.00348782	0.0356508	0.387003	0.101226	0.0125403	0.274089	0.0368465	0.0799205	0.073838	0.165563	0.0225601	0.0206008	0.0657187	0.0161769	0.00607007
metabat.513	0.162296	0.150251	0.0644482	0.169211	0.078537	0.0567729	0.245527	0.214134	0.103722	0.126647	0.159019	0.111336	0.140468	0.0678483	0.1202	0.0755008	0.0244684	0.102896	0.0947609	0.153113	0.10855	0.0568932	0.126432	0.178083	0.159143	0.0471197	0.128908	0.0706468	0.142696	0.236244	0.0515414	0.111281
metabat.404	0.00883971	0.00236907	0.0236782	0.302377	0.081408	0.00399486	0.00433928	0.193882	0.0565459	0.00145958	0.0141281	0.00726318	0.0131792	0.0167345	0.988118	0.00121956	0.00263411	0.00404648	0.114018	0.0164496	0.191419	0.0661598	0.0571372	0.00531414	0.0194103	0.0173724	0.00229054	0.00209833	0.00149973	0.0819805	0.209517	0.00307921
metabat.538	0.143489	0.00201134	0.00959266	0.339499	0.061532	0.00785253	0.0261546	0.0308535	0.0812397	0.00670725	0.0483256	0.0369094	0.0100559	0.0101767	0.0272116	0.010057	0.00338472	0.0428172	0.0175302	0.0487468	0.021164	0.010359	0.114347	0.0982897	0.0692424	0.0110831	0.0230877	0.00389229	0.0152214	0.0448852	0.0143736	0.562216
metabat.298	0.00450915	0.0566255	0.00727156	0.0108205	0.128254	0.00371123	0.044493	1.16398	0.155534	0.00993864	0.0863984	0.552522	0.0196663	0.400558	0.211331	0.0162476	0.0538286	0.0013519	0.0116115	0.0153183	3.96955	0.222965	0.42496	0.0104293	0.154185	0.63077	0.384354	0.00574556	0.0523641	0.00887331	0.00920142	0.0654529
metabat.419	0.294434	0.00119761	0.00282419	0.0448511	0.00310404	0.00913289	0.00298106	0.0191146	0.0194496	0.0165032	0.0192956	0.00883533	0.0327208	0.0109127	0.00891993	0.00931509	0.00291669	0.00675315	0.00154061	0.0217183	0.000922146	0.00314372	0.0147758	0.0196787	0.00464369	0.00511228	0.628309	0.0108937	0.022067	0.00394437	0.0250822	0.0417032
metabat.302	0.00914778	0.0404948	0.0118248	0.0634687	0.0203225	0.00269615	0.00528217	0.000976121	0.442449	0.0316121	0.0258873	0.00971164	0.0045414	0.0196189	0.0201095	0.0113149	0.00280092	0.00265396	0.00261968	0.00209311	0.00183756	0.00174629	0.0045433	0.0635995	0.00197415	0.0990657	0.00956372	0.00549892	0.0579122	0.00191273	0.0115058	0.670054
metabat.387	0.0103318	0.00568132	0.0160322	0.119513	0.103617	0.00369215	0.0204273	0.00253508	0.0426817	0.00755324	0.0403478	0.0213628	0.100573	0.0150856	0.00309793	0.0432631	0.148465	0.00602673	0.00479078	0.00417105	0.123112	0.0253037	0.0421741	0.0128149	0.00991113	0.205411	0.00424974	0.0154623	0.00484115	0.00801598	0.0542099	0.0600696
metabat.23	0.00473922	0.0476605	0.000276473	0.000529452	0.00255072	0.000240753	0.000996127	0.00054227	0.0121966	0.00272211	0.000932971	0.00185231	0.000557967	0.00161204	0.000485464	0.00456958	0.00050807	0.000932921	0.00106086	0.00082984	0.00136574	0.000463755	0.00369905	0.510402	0.000884989	0.00084271	0.00355566	0.00796515	0.0141675	0.000566597	0.00313145	0.00485091
metabat.236	0.00280342	0.0399086	0.000130797	0.000121886	0.000238893	0.00869621	0.000447747	0.000112931	0.720227	0.000818443	0.00042757	0.00140629	0.000247173	0.000696911	0.00118639	0.0253157	0.00213596	0.000770225	0.00061688	0.000289024	0.000716122	7.27035e-05	0.0460542	0.371499	0.000288033	0.00314813	0.00315763	0.151736	0.00939996	0.000425142	0.040384	0.166562
metabat.566	0.00585039	0.641352	0.000299026	0.000322335	0.000492219	0.000911937	0.00222522	0.000540257	0.0179973	0.00214303	0.000732933	0.00249699	0.000336809	0.00263177	0.000378731	0.0298337	0.00181913	0.000410802	0.00132023	0.000590798	0.0208396	0.000252025	0.00617883	0.0116667	0.000584898	0.000760297	0.19076	0.0874466	0.0133558	0.000561609	0.0229365	0.00366987
metabat.198	0.14928	0.00828118	0.00905832	0.228163	0.0121399	0.00875603	0.0173005	0.0148519	0.00501415	0.00509761	0.0127724	0.0105149	0.0218581	0.0262728	0.137986	0.0115637	0.00467396	0.00839123	0.0140223	0.0207104	0.0163748	0.011658	0.0511342	0.0241893	0.0111403	0.0157081	0.0126985	0.00700242	0.00770121	0.0304119	0.0188491	0.00919551
metabat.515	0.16925	0.0163028	0.283917	1.82803	0.0138423	0.05869	0.0331043	7.03831	0.0570817	0.0536957	0.0492313	0.0632271	0.0245389	0.12463	0.235993	0.0361832	0.0491105	0.137517	1.64784	0.0847302	2.0507	0.464122	0.451198	0.108295	0.3769	0.369246	0.0198357	0.0113191	0.069356	4.55727	0.0744771	0.0378907
metabat.248	0.0336963	0.00158919	0.0079117	0.259568	0.125611	0.00325332	0.0193434	0.0261046	0.0321695	0.00333223	0.0155806	0.0303421	0.0102802	0.00637514	0.0197276	0.00735227	0.00290728	0.0264832	0.0141043	0.0295738	0.014972	0.00930135	0.0126245	0.0384371	0.0504744	0.00667871	0.0145077	0.00384509	0.00748815	0.0293086	0.00926632	0.0177078
metabat.581	0.00533379	0.00133903	0.00325929	0.556779	0.0148129	0.00158748	0.0153233	0.0175466	0.00167137	0.00342356	0.390568	0.00450293	0.0892586	0.00413367	0.0112272	0.000940743	0.00064752	0.00603021	0.00613303	0.0641158	0.00460832	0.00720798	0.0061113	0.00410098	0.00648567	0.00243706	0.00292409	0.00135875	0.00187352	0.0149713	0.00348598	0.00286483
metabat.109	0.125402	0.185312	0.0337723	0.1114	0.0568489	0.0141154	0.128378	0.0957918	0.0933326	0.0720438	0.130472	0.0704826	0.0696889	0.0647817	0.0702674	0.0580151	0.0640364	0.0620858	0.130686	0.100728	0.197739	0.0471797	0.0921057	0.123976	0.112255	0.0356489	0.101359	0.0365271	0.129999	0.11459	0.043008	0.102385
metabat.430	0.169067	0.0174431	0.0339483	0.415076	0.171371	0.016275	0.0170785	0.0288388	0.0399475	0.0147511	0.0192157	0.110775	0.123533	0.0134959	1.6056	0.034306	0.0392523	0.0138546	0.541839	0.231738	0.0641099	0.0950638	0.0247116	0.0326372	0.0106852	0.0588731	0.0104722	0.0113053	0.00848295	0.0304257	0.0560694	0.00802532
metabat.557	0.0986852	0.00668581	0.0140522	0.113041	0.023731	0.0124339	0.0641341	0.10134	0.109182	0.0175249	0.0554565	0.110928	0.0268635	0.0208094	0.0591863	0.0254559	0.0109198	0.0934206	0.0629471	0.120488	0.0573278	0.029771	0.0459834	0.135387	0.258987	0.0270681	0.0500112	0.010559	0.023679	0.161076	0.0427728	0.0564133
metabat.454	0.0221823	0.00123063	0.00226332	0.0540856	0.0211043	0.00336025	0.00863136	0.0161939	0.163293	0.00485987	0.0109276	0.0157276	0.00420052	0.0031859	0.01013	0.00357827	0.00241247	0.0545563	0.0122136	0.0612364	0.0161457	0.00669441	0.0152678	0.0211745	0.0393724	0.00284467	0.00596128	0.00421213	0.00678859	0.0258352	0.886836	0.0217856
metabat.187	2.18559	0.0553892	0.029762	0.351911	0.0106613	0.102503	2.70362	0.0158946	0.0427089	2.1077	0.306016	1.54355	0.59482	0.0132746	0.12773	0.205169	0.149955	0.155925	0.0994838	1.00516	0.00806166	0.0134753	0.0411463	0.898138	0.0322679	0.103556	0.566868	0.0602261	0.380954	0.311514	0.0224154	1.53488
metabat.329	0.00510114	0.00104674	0.00351629	0.47838	0.00587631	0.00428876	0.012306	0.0209663	0.0333408	0.00274813	0.00480501	0.00637188	0.294359	0.00269561	0.00958097	0.0210752	0.053303	0.034319	0.00680377	1.00166	0.00556557	0.00490495	0.00542999	0.00644547	0.00677037	0.0616239	0.00294287	0.00624836	0.0390284	0.0140389	0.00413178	0.0923868
metabat.73	0.137731	0.0092437	0.0359408	0.0359009	0.0434869	0.00841502	0.178267	0.0309633	0.0372127	0.0127496	0.029571	0.219303	0.0148512	0.0207152	0.0226555	0.00999673	0.0116459	0.0191726	0.0249937	0.0749418	0.0172095	0.0150167	0.0185494	0.0702543	0.0520637	0.0135409	0.147962	0.00495689	0.0223987	0.0960438	0.00680947	0.0583496
metabat.169	0.000602681	0.000517734	0.000103363	0.00110214	0.000406119	0.000304097	0.000164895	0.000517917	8.40844e-05	0.000512129	0.00362945	0.000569314	0.000322049	0.000124647	0.000657293	0.000219253	0.000256784	0.00338258	0.00106123	0.000630929	0.000631857	0.00029744	0.000306009	0.366181	0.000271843	0.000192331	0.000936955	0.00265578	0.000194714	0.000322299	0.00130574	0.000500473
metabat.395	0.00348315	0.000680862	0.00453172	0.151339	0.0234716	0.00765216	0.00181168	0.0188098	0.000951556	0.00145032	0.00311401	0.0046289	0.00520305	0.00140467	0.0489423	0.00239251	0.000751524	0.00925842	0.0176712	0.0107224	0.00162772	0.00424987	0.00395896	0.00916053	0.00471998	0.00104947	0.00188992	0.00570894	0.0017481	0.0473743	0.00206851	0.00218329
metabat.207	0.000925908	0.000977358	0.000921628	0.000349143	0.000516751	0.000497463	0.000538634	0.000836296	0.00323793	0.00137479	0.2042	0.000230184	0.00278311	0.0767957	0.00869172	0.0048198	0.015237	0.000141047	0.0466826	0.000374732	0.0398621	0.000270688	0.108963	0.000564119	0.00023625	0.0402779	0.00462232	6.26311e-05	0.0202841	0.000819005	0.000679305	0.00471983
metabat.45	0.00930399	0.00536285	0.0201019	0.00116623	0.000721409	0.0715751	0.000332159	0.0421096	1.78583	0.00665795	0.00128656	0.0148402	0.000733639	0.00157987	0.00248786	0.0672983	0.00443836	0.0259388	0.000271541	0.00565109	0.00063946	0.000916612	0.0297263	0.0112865	0.00230327	0.00517061	0.00591147	0.037306	0.0293388	0.000384662	0.0126899	0.0235169
metabat.268	0.0950577	0.0109331	0.0429937	0.860966	0.169568	0.0321673	0.175147	0.290432	0.190051	0.0230971	0.0832499	0.153234	0.022209	0.0231659	0.106594	0.0367277	0.0151146	0.215433	0.0924946	0.12011	0.120451	0.0701089	0.112162	0.171942	0.432328	0.0493038	0.0684428	0.0103381	0.0450479	0.273747	0.112238	0.0841403
metabat.484	0.0203464	0.00316945	0.0131918	0.0555085	0.130783	0.00256563	0.00251164	0.0361916	0.00769662	0.000712379	0.00171903	0.00817663	0.0238928	0.00517657	0.167047	0.00117129	0.00413418	0.00570975	0.230032	0.0196201	0.0643833	0.16068	0.0257196	0.00835886	0.00793521	0.0161542	0.00147112	0.00107314	0.0055615	0.0521197	0.0207044	0.00189513
metabat.58	0.0031907	0.011954	0.0161608	0.180864	0.00205147	0.00146052	0.0223085	0.0163875	0.00532164	0.000419327	0.00307552	0.00543292	0.00202963	0.00154819	0.119965	0.00180063	0.00248485	0.0066703	0.136765	0.0215381	0.00342379	0.00157293	0.0913275	0.012259	0.0026993	0.00429741	0.00323935	0.000683399	0.00146324	0.0869502	0.000800314	0.00291314
metabat.537	0.00565659	0.00229123	0.00815792	0.139297	0.101814	0.00514537	0.00153983	0.0597337	0.00182629	0.00221768	0.00193926	0.00450116	0.00478368	0.0060233	0.0632497	0.00295957	0.00149659	0.00758855	0.0734593	0.025223	0.0229608	0.0510591	0.0295991	0.00464437	0.00566821	0.00926457	0.00151827	0.00481575	0.00268623	0.0411382	0.012212	0.00290011
metabat.284	0.0126254	0.00667028	0.0374457	0.00334917	0.0056975	1.71321	0.000459785	0.000368262	0.023692	0.0448414	0.00429794	0.0115648	0.00071436	0.00334227	0.00202722	0.100146	0.00363032	0.0578519	0.00021931	0.0116309	0.000870664	0.00513101	0.00283855	0.00345451	0.000910267	0.00298035	0.0170736	0.0685078	0.0396873	0.00178822	0.0281211	0.330174
metabat.442	0.0648843	0.00552542	0.0334108	0.0139458	0.000888576	0.00411126	0.00587383	0.00101779	0.00261266	0.001293	0.001446	0.0611503	0.0229512	0.00845085	0.0710892	0.00622077	0.0162829	0.00914761	0.0334029	0.0473285	0.00975354	0.00203104	0.0491852	0.0460504	0.00607216	0.014966	0.0118506	0.000866076	0.0434014	0.00228107	0.0181482	0.00638151
metabat.89	0.182528	0.0102867	0.00207519	0.00446919	0.00086582	0.0140251	0.0100923	0.00755621	0.0129768	3.13318	0.0716933	0.00412437	0.00416209	0.565649	0.00230187	0.0370162	0.172849	0.00242995	0.00203334	0.0031063	0.00292777	0.00570408	0.00321599	0.354554	0.00563938	0.389823	0.195386	0.01398	0.840458	0.0051943	0.0154944	0.727568
metabat.578	0.0529249	0.0271136	0.0372841	0.475166	0.250475	0.0435744	0.0540371	0.403525	0.0203004	0.0177994	0.213633	0.191877	0.0464847	0.0671972	0.109731	0.0286757	0.0165539	0.250662	0.202635	0.282277	0.213599	0.25661	0.223966	0.0394487	1.51891	0.0583226	0.0142707	0.00882426	0.0126654	1.18992	0.562702	0.0260242
metabat.35	0.0454304	0.0011366	0.00464916	0.0623229	0.0131625	0.00381389	0.0139271	0.0617258	0.76935	0.00379665	0.0121568	0.0214388	0.0050894	0.00518961	0.0132181	0.00486446	0.00353688	0.0194762	0.00847693	0.0246524	0.0099387	0.00488802	0.0133845	0.0429251	0.0280053	0.00614923	0.0144253	0.00196219	0.0136375	0.0198962	0.0141636	0.0328885
metabat.476	0.144054	0.0182793	0.0211645	1.31891	0.0065447	0.0379351	0.0646785	0.23206	0.0203783	0.0236061	0.0456195	0.0825792	0.101129	0.0712652	0.614222	0.00642236	0.011292	0.109778	0.380816	0.471189	0.0527019	0.174893	0.0743225	0.0414304	0.0307237	0.0725725	0.0181984	0.0063758	0.0163889	0.322181	0.00648176	0.0137145
metabat.173	0.0505172	0.00665325	0.043124	0.113741	0.827946	0.00702373	0.00703332	0.0513017	0.00939292	0.000890438	0.00445526	0.0524839	0.0524649	0.0528998	0.366501	0.00219072	0.0284682	0.0181562	0.455953	0.0566362	0.557608	0.841989	0.0961279	0.0193468	0.0631973	0.0865674	0.00531014	0.00692356	0.0109375	0.0250573	0.106119	0.0047658
metabat.76	0.023578	0.00226881	0.00845132	0.0440395	0.0325452	0.00262881	0.00220436	0.00999516	0.00213999	0.000625509	0.00068832	0.0150486	0.0229813	0.00492893	0.247404	0.000755206	0.00347636	0.00643614	0.130999	0.0425502	0.0335093	0.0995435	0.0231079	0.00846147	0.00429326	0.01355	0.00171509	0.000838171	0.00409392	0.012726	0.0157478	0.00137443
metabat.222	0.0906489	0.0276339	0.398429	1.12057	1.17262	0.0592216	0.0617694	1.08731	0.0273345	0.0419935	0.443693	0.246107	0.0858987	0.262607	0.452534	0.0184822	0.0310438	0.354303	0.328611	0.245488	0.98643	0.10857	0.361118	0.0347579	1.21355	0.096795	0.0119974	0.0169599	0.0138004	1.396	0.0359918	0.0207312
metabat.214	0.0705253	0.0139819	0.132215	0.0858707	0.272364	0.0121723	0.0115477	0.0752297	0.0217425	0.00107625	0.00449399	0.0570715	0.0496029	0.0686453	0.79291	0.00271751	0.0276094	0.0198086	0.701615	0.0677282	0.551879	1.24663	0.208934	0.0199153	0.039011	0.158201	0.00861667	0.00340812	0.011862	0.0451424	0.160123	0.00520116
metabat.94	0.311153	0.0056855	0.0269696	0.979467	0.0352317	0.0311108	0.0938313	0.136571	0.0970056	0.034676	0.0400577	0.117624	0.0379449	0.0485383	0.183747	0.0248431	0.0155977	0.144946	0.0917499	0.144629	0.0723026	0.042229	0.0563863	0.154942	0.201172	0.0231275	0.0569461	0.010301	0.0370688	0.170631	0.0255657	0.117078
metabat.161	0.0074085	0.00443103	0.00327969	0.00801104	0.00196038	0.00307013	0.00617202	0.00666682	0.00635558	0.0019513	0.00400938	0.00858242	0.00843988	0.00216966	0.0683402	0.00214741	0.00174666	0.0103738	0.0417017	0.0120609	0.0103927	0.013988	0.0655516	0.00776856	0.0131447	0.00634906	0.00267291	0.000657938	0.00253154	0.0562838	0.00440541	0.00345434
metabat.113	0.00889206	0.000736143	0.00263267	0.0176916	0.00383252	0.00663176	0.00341853	0.00443131	0.0015561	0.00541316	0.00241496	0.0141727	0.00480601	0.000656998	0.0513078	0.00265478	0.00265039	0.0125034	0.149129	0.00991564	0.00646179	0.00229726	0.00683944	0.00960702	0.00161828	0.00439717	0.00153705	0.00258395	0.00319636	0.0241971	0.00153911	0.00318692
metabat.281	0.0391411	0.00543227	0.096606	0.0215718	0.0306583	0.00243115	0.0218592	0.167305	0.0116198	0.021089	0.0744168	0.0576848	0.115259	0.121663	0.0902876	0.00223587	0.00873149	0.00446846	0.00817016	0.0624927	0.117264	0.0198453	0.0109298	0.0126651	0.0215149	0.0577037	0.0308247	0.0150745	0.0112119	0.0233885	0.0097395	0.0109495
metabat.282	0.0108754	0.000841425	0.0186796	0.00839998	0.0129092	0.00543126	0.00515476	0.143191	0.020836	0.00181164	0.00472798	0.00655037	0.00562408	0.0134268	0.00398994	0.00287979	0.000988046	0.00554923	0.036065	0.0095231	0.00389686	0.0469334	0.0152331	0.0778021	0.00939169	0.00702445	0.0052847	0.00164296	0.00351433	0.0370577	0.0137008	0.00529589
metabat.392	0.119918	0.23409	0.0517837	0.333755	0.088702	0.0968971	0.123077	0.418885	0.103564	0.0781726	0.122006	0.172646	0.0584498	0.151623	0.705688	0.0968129	0.0389876	0.142491	1.01906	0.250356	0.42547	0.352931	0.313052	0.113208	0.437867	0.130344	0.0845712	0.0705334	0.158785	3.17105	0.0612699	0.10591
metabat.402	0.0205277	0.00415716	0.0104492	0.0111575	0.00501628	0.0699587	0.00125451	0.00504193	0.00318929	0.00433428	0.00347571	0.00377073	0.0345252	0.000482835	0.154918	0.00561482	0.0048719	0.00376789	0.198124	0.131197	0.00148027	0.00262191	0.00201211	0.0126494	0.00188401	0.00165616	0.0045759	0.00475348	0.00759071	0.0053577	0.00179793	0.0064775
metabat.235	0.000668344	0.00966858	0.00010461	0.000191219	0.0175632	4.38326e-05	0.000879951	9.70081e-05	0.0822467	0.00146287	0.000762873	0.000169386	0.000216337	0.000237711	0.000909416	0.00211253	0.00022626	0.000114824	0.000147678	0.000380487	0.000149584	6.36602e-05	0.000633821	0.000729257	0.000820083	0.00221089	0.000480757	0.00143404	0.00221246	0.000948102	0.000681621	0.456595
metabat.144	0.0500409	0.0215316	0.103752	0.0440167	0.159194	0.0362267	0.0497646	0.222737	0.0271817	0.0193566	0.101055	0.0884032	0.0386108	0.045656	0.232995	0.0105405	0.0119208	0.143662	0.165872	0.213373	0.115701	0.189314	0.182055	0.0281196	0.501059	0.061607	0.0168824	0.00649478	0.0103762	0.710283	0.0332922	0.0216597
metabat.183	0.00370059	0.000446046	0.00518696	0.530466	0.0363947	0.000623963	0.000735964	0.0161347	0.00303263	0.00019058	0.000547738	0.00307555	0.00246347	0.00318097	0.0260889	0.000309888	0.000803185	0.00581529	0.0285448	0.0321	0.018665	0.0382004	0.00556178	0.00146154	0.00351899	0.00420834	0.000302213	0.00100052	0.00109447	0.00404147	0.00741568	0.00102166
metabat.290	0.121162	0.0100722	0.020699	0.250085	0.0481828	0.030834	0.10899	0.127874	0.120196	0.0166918	0.0680894	0.119879	0.0400909	0.024837	0.0850841	0.0384094	0.0122646	0.124656	0.100944	0.153861	0.0686747	0.107279	0.0736656	0.146539	0.185594	0.0279722	0.0663115	0.0210587	0.0363364	0.181686	0.0277601	0.0673528
metabat.306	0.0228566	0.0200592	0.101448	0.14111	0.00324458	0.0020234	0.0280998	0.0144961	0.0637296	9.6247	0.128933	0.0159192	0.274715	0.154242	0.0126998	0.00912018	0.00714984	0.00125687	0.00232262	0.00451511	0.00566986	0.00287121	0.108478	0.0385485	0.00118051	0.0130908	0.0856914	0.00761312	0.0724157	0.00331098	0.0353078	0.0821573
metabat.491	0.0179706	0.00622516	0.0277473	0.0882463	0.0375896	0.00676665	0.00878134	0.250854	0.0118754	0.00243461	0.00488984	0.0246938	0.018867	0.0142935	0.490141	0.0049452	0.00580283	0.00675907	1.03816	0.017719	0.0928957	0.646545	0.073835	0.0081157	0.0266335	0.0255017	0.00344376	0.00268068	0.00632481	0.305895	0.0177942	0.00329723
metabat.575	0.00387098	0.00715078	0.049558	0.0676261	0.0896968	0.00134085	0.0380134	0.00125962	0.0269588	0.019797	0.0619631	0.186686	0.0240501	0.170565	0.0101029	0.00219966	0.157013	0.019304	0.00700551	0.0113256	0.210384	0.00300637	0.05321	0.00904461	0.0478921	0.126511	0.00275711	0.0119873	0.00221515	0.0349906	0.0144041	0.0160508
metabat.315	0.0371214	0.00361936	0.00555396	0.0787996	0.0320667	0.00544975	0.033397	0.0420689	0.0647508	0.00459815	0.0226914	0.0379547	0.00807725	0.00591433	0.0195896	0.00917342	0.00360008	0.0449652	0.0211448	0.0613779	0.0271192	0.0124999	0.0649427	0.855158	0.0763978	0.00665447	0.0182335	0.00839851	0.0139695	0.0482818	0.0150937	0.0603614
metabat.234	0.0148602	0.0233344	0.106753	0.0381524	0.0204369	0.00226821	0.0707787	0.0388207	0.0113141	0.0167552	0.137142	0.0204274	0.0728946	0.0122577	0.0127629	0.00497777	0.0076947	0.00442734	0.00395146	0.0209109	0.0572791	0.00378268	0.0173638	0.0155591	0.011044	0.00545313	0.00994782	0.00478289	0.0256691	0.363889	0.0147778	0.00429562
metabat.559	0.0167223	0.0391058	0.00913651	0.0055865	0.294158	0.00135138	0.0757397	0.0362446	0.00762656	0.00655409	0.167381	0.0226988	0.0898379	0.0210678	0.0218124	0.00351055	0.021147	0.00155041	0.00575841	0.0313747	0.0975187	0.00468764	0.0234395	0.00973558	0.00855444	0.0116287	0.0113848	0.0131671	0.00711987	0.0123119	0.00911045	0.00303103
metabat.256	0.0181463	0.00189395	0.0020952	0.00445914	0.000733969	0.00452264	0.00633253	0.0062984	0.00244126	0.0253209	0.0301144	0.00796805	0.0105193	0.00104837	0.00156272	0.00421915	0.00025628	0.00419795	0.00149974	0.00651328	0.00131791	0.000533567	0.00148901	0.994885	0.000480817	0.000500852	0.0150946	0.0090587	0.00774145	0.00079485	0.0059792	0.0217113
metabat.208	0.00120017	0.00245431	0.0015544	0.00310786	0.00132274	0.000325438	0.00873585	0.00275879	0.00872169	0.442293	0.00673998	0.00249371	0.00290854	0.00286619	0.00202124	0.00263044	0.000681978	0.000430355	0.00143522	0.00424087	0.00260099	0.000896803	0.00483138	0.00624221	0.00844749	0.00134801	0.00249054	0.000587148	0.0210222	0.0038404	0.00364051	0.00324914
metabat.512	0.00694631	0.00103724	0.00267473	0.0836533	0.0942686	0.00336533	0.00114965	0.00819633	0.0013024	0.00430485	0.00140434	0.00637464	0.00315675	0.00159496	0.0717035	0.0018189	0.0017579	0.00436911	0.0854916	0.0125511	0.00188833	0.00967793	0.00519237	0.00537822	0.00315996	0.00557857	0.00104463	0.00198218	0.00224739	0.0293975	0.00103143	0.00135766
metabat.523	0.0468975	0.00470987	0.00416678	0.0432438	0.165406	0.00245639	0.00972401	0.00281424	0.00411809	0.00644548	0.00127175	0.0270446	0.0789767	0.0384015	0.202005	0.00133998	0.00705083	0.0350161	0.137847	0.0556473	0.0624708	0.122013	0.129062	0.00455619	0.0157047	0.148785	0.0106398	0.0028372	0.00434823	0.00458617	0.0685277	0.00142472
metabat.300	0.0548497	0.00315276	0.019224	0.0482774	0.414808	0.00428938	0.00851479	0.0145701	0.00421116	0.00266931	0.0029109	0.0211619	0.067862	0.00263224	0.16038	0.00289324	0.00938055	0.00849812	0.120607	0.0794534	0.0293338	0.0998122	0.0295463	0.00832687	0.00509056	0.0327829	0.00692938	0.00455424	0.0055029	0.0117	0.00707707	0.00161789
metabat.438	0.0202264	0.0031457	0.0183311	0.00426833	0.0012262	0.0295613	0.00262173	0.00723065	2.95217	0.00605025	0.00678445	0.00683312	0.00707653	0.00339048	0.0052839	0.0234585	0.00913147	0.0177097	0.00150705	0.00675631	0.00283001	0.00196861	1.01407	0.0078256	0.00295728	0.013086	0.0153062	0.030312	0.0202622	0.00345175	0.013329	0.0155845
metabat.51	0.0378415	0.00948953	0.0170055	1.0748	0.0351056	0.0183195	0.0233132	0.373795	0.00971365	0.0108175	0.402885	0.109589	0.0265737	0.0331226	0.128683	0.00585878	0.00610873	0.0245223	0.16589	0.0954785	0.0493355	0.106342	0.0471833	0.0195921	0.182493	0.010712	0.006722	0.00158821	0.00642021	0.453555	0.0246502	0.00703255
metabat.338	0.044427	0.00581904	0.0199024	0.115446	0.914283	0.00383212	0.00991639	0.00728303	0.00259035	0.014965	0.00298878	0.0221822	0.143592	0.0334451	0.218	0.000863072	0.00737983	0.0253497	0.132109	0.0816876	0.126721	0.475408	0.152202	0.0123171	0.0132424	0.137923	0.0111021	0.00912941	0.00345147	0.0291127	0.0642046	0.00279305
metabat.554	0.00464738	0.00827386	0.0171518	0.0501033	0.130998	0.00125497	0.00718159	0.00203345	0.0424112	0.0173019	0.0684148	0.125253	0.0712051	0.0635564	0.00823645	0.00139225	0.200542	0.01236	0.0110551	0.00669342	0.233608	0.0244811	0.0555695	0.00377284	0.0204618	0.145492	0.00180898	0.0101346	0.00271881	0.011359	0.019714	0.0278175
metabat.564	1.18678	0.00988767	0.0924357	0.624519	0.0481837	0.124511	0.119843	0.25709	0.197589	0.0963957	0.11157	0.22158	0.0565211	0.0852803	0.288512	0.0749802	0.0160115	0.344832	0.193211	0.362266	0.15461	0.0877144	0.153987	0.917368	0.386762	0.0637592	0.307991	0.0139484	0.0435415	0.448024	0.0406544	0.329439
metabat.365	0.0267843	0.026601	0.173991	0.0167365	0.0106776	0.0276277	0.0999684	0.0381662	0.0458338	0.0217844	0.294857	0.0515803	0.568371	0.018951	0.107103	0.00889003	0.0172685	0.0167449	0.223036	0.0976994	0.0743559	0.00705267	0.0943527	0.0257135	0.100811	0.0272778	0.0249549	0.0248304	0.0096857	0.072151	0.166604	0.0334887
metabat.458	0.00720877	0.00405	0.0051266	0.00434088	0.156837	0.00128524	0.0127109	0.00467782	0.012002	0.0171258	0.0181258	0.0119337	0.00865732	0.00509082	0.00347126	0.0179967	0.0147481	0.00407156	0.00396615	0.00533775	0.440917	0.00203077	0.00591654	0.00855445	0.00772347	0.0133998	0.00486439	0.00390824	0.00372668	0.00613049	0.00549958	0.00422773
metabat.505	0.0255676	0.0016065	0.00305019	0.0467034	0.023334	0.00684846	0.0167738	0.0307253	0.0349775	0.00332329	0.012583	0.0192916	0.00794994	0.00739763	0.0126939	0.00491951	0.00553042	0.0250584	0.0148798	0.0479306	0.0182753	0.00810428	0.882757	0.0276844	0.0456579	0.0213019	0.010191	0.00208042	0.00896183	0.0328296	0.00749755	0.0262317
metabat.352	0.300037	0.0225686	0.028837	0.0037404	0.00367265	0.000746499	0.212424	0.115719	0.0185083	0.00402844	0.0138556	0.0883702	0.0434396	0.0141229	0.00387881	0.0126943	0.00423016	0.00128983	0.138517	0.00700541	0.0311335	0.00207251	0.035902	0.00369883	0.0112606	0.0383878	0.0860096	0.0230306	0.0176916	0.00621441	0.011335	0.0117739
metabat.151	0.0194423	0.00931891	0.00244135	0.135209	0.00587878	0.00849257	0.0270107	0.01413	0.00643902	0.00699545	0.00491102	0.0246624	0.0167597	0.0039089	0.313445	0.00349068	0.004999	0.0231683	0.225462	0.0505594	0.0112268	0.00954252	0.0543377	0.0150156	0.0284031	0.0112614	0.00532353	0.00218045	0.0032399	0.257686	0.00787297	0.00667564
metabat.264	0.042959	0.0272	0.027603	0.459037	0.0208496	0.0152919	0.0648776	0.047537	0.0209692	0.0148246	0.0387638	0.0585336	0.0611586	0.0165465	0.126195	0.016531	0.00646669	0.0237743	0.114038	0.110169	0.0317004	0.0173788	0.0324105	0.048785	0.052326	0.0132935	0.0244943	0.0100052	0.0254657	0.0998737	0.00974608	0.0228815
metabat.322	0.0542941	0.00809932	0.0272506	0.105005	0.0753427	0.0244029	0.291605	0.454957	0.0204426	0.0118606	0.201607	0.184747	0.0446836	0.0917086	0.380461	0.0215284	0.0150385	0.104892	0.299996	0.0460426	0.694284	0.531974	0.218356	0.0832083	1.85761	0.0687904	0.0149877	0.00403494	0.0127624	1.32917	0.0170698	0.0204358
metabat.574	0.0195875	0.652732	2.69151	0.0103743	0.0126289	0.007366	0.976349	0.154166	0.0174127	0.113398	1.17991	0.326242	0.0554731	0.762716	0.00308703	0.0862261	0.109438	0.170877	0.0957238	0.0872841	0.240234	0.00579781	0.953118	0.0347585	0.923753	0.155054	3.70535	0.307263	0.0154141	0.199639	0.171375	0.149833
metabat.432	0.0375315	0.00462802	0.0123101	0.00109368	0.00856071	0.00260951	0.00265082	0.0172167	0.0016234	0.00407848	0.00157253	0.059798	0.0376891	0.00323339	0.0135054	0.000983581	0.00566676	0.0276842	0.221982	0.0708255	0.00976058	0.00074998	0.0125241	0.00594638	0.00343675	0.0254911	0.00321463	0.00110623	0.00259264	0.010163	0.00246705	0.000991525
metabat.361.filtered	0.30064	0.864869	0.000272074	0.0003938	0.000221353	0.00424492	0.00309497	0.000874354	0.652264	0.308791	0.0019079	0.00275354	0.00473495	0.0188953	0.00110776	0.195985	0.0115773	0.00030114	0.00171372	0.000370079	0.00437358	0.00285201	0.0607773	0.00567508	0.00196751	0.0299245	0.388958	0.000771779	1.24595	0.000788042	0.00162888	0.00274273
metabat.289	0.0197966	0.00257173	0.0110251	0.0341744	0.103322	0.00201837	0.0144894	0.0324568	0.00577877	0.0137589	0.0145131	0.0332013	0.0421924	0.0195539	0.0186892	0.00215091	0.00529294	0.00875071	0.00999597	0.0111227	0.083496	0.0150325	0.0121254	0.00766925	0.0138541	0.0107109	0.00845507	0.00303359	0.0806842	0.0223276	0.0139087	0.350774
metabat.259	0.0170913	0.0348581	0.526411	0.0242785	0.00802526	0.0155909	0.0419317	0.484573	0.00283393	0.00924702	1.21184	0.0307353	0.0773093	0.112263	0.0509137	0.0257908	0.0175296	0.0112323	0.26901	0.0752809	0.374262	0.0184106	4.01795	0.0170675	2.74526	0.0723925	0.031516	0.00335936	0.0170057	0.299837	0.0106831	0.0158985
metabat.492	0.0249911	0.00738992	0.006365	0.00537704	0.00821952	0.00112148	0.055375	0.014221	0.00978122	0.611159	0.0283063	0.0296085	0.114621	0.0145249	0.00834495	0.00247327	0.00422783	0.00104089	0.00503085	0.0304365	0.0195584	0.00597274	0.015021	0.0754707	0.00759315	0.00659032	0.019345	0.00644277	0.0604594	0.0078874	0.0104793	0.0222735
metabat.326	2.00072	0.017451	0.0915123	0.404245	0.437896	0.0988839	0.0842545	0.374266	0.495	0.528348	1.1031	0.845387	0.0931471	0.203333	0.144947	0.0272974	0.021778	0.489311	0.159328	0.563277	0.19218	0.202785	0.138464	0.352655	0.58242	0.119643	0.275797	0.0126976	0.0693044	0.820978	0.0294851	0.229706
metabat.178	0.012378	0.00416364	0.0100304	0.0712407	0.00853105	0.00832442	0.0148134	0.0884453	0.00776062	0.00430292	0.0730093	0.0280522	0.00878849	0.00943161	0.0465189	0.00253715	0.00302323	0.0179623	0.0300626	0.0200392	0.0158091	0.0269145	0.0252326	0.0214114	0.0261443	0.0100404	0.00542023	0.00160838	0.0052332	0.144259	0.0209714	0.00448703
metabat.424	0.0270406	0.0155727	0.0954567	0.00853181	0.00746155	0.189406	0.00725376	0.00535132	0.0117189	0.0147916	0.0129196	0.0303359	0.356989	0.00698132	0.00746115	0.184682	0.00420716	0.110978	0.00644825	0.0317332	0.00649407	0.00595147	0.00734934	1.65432	0.00714209	0.0204035	0.0182803	0.197285	0.0878166	0.249448	0.0629735	0.096623
metabat.399	0.0319032	0.00603226	0.00746542	0.241941	0.00965249	0.0110385	0.00556211	0.0348856	0.00398459	0.00621453	0.0039646	0.00975816	0.0172671	0.00402375	0.630348	0.00538024	0.00662218	0.0271386	0.307908	0.0701186	0.0119873	0.0641852	0.0471869	0.0149634	0.00766173	0.0368619	0.00428391	0.00433591	0.00732276	0.154077	0.00858797	0.00718834
metabat.152	0.0806592	0.0911253	0.055123	0.293158	0.0752005	0.0262518	0.0527212	0.382752	0.0450555	0.048479	0.0812081	0.0563034	0.0317804	0.0639282	0.149436	0.0204949	0.012751	0.0763555	0.131673	0.0753516	0.119969	0.112863	0.146592	0.0649352	0.280211	0.0521783	0.0415567	0.0136305	0.0814905	0.413631	0.0898222	0.0564474
metabat.275	0.00288607	1.14171	0.000605886	0.000453869	0.000486834	0.000178996	0.00522733	0.000614917	0.00837453	0.0080144	0.00404195	0.000857539	0.0010305	0.00448906	0.000527191	0.00153587	0.000633125	0.000437528	0.00241325	0.00200667	0.00360178	0.000489851	0.00369345	0.00606809	0.000803038	0.00268676	0.00539507	0.00130698	0.00407869	0.000672826	0.00425857	0.012927
metabat.579	0.142204	0.00576798	0.00458387	0.000461228	0.00383963	0.0246862	0.00403156	0.00399834	0.00655715	0.734202	3.37552	0.00171693	0.00145874	0.00600995	0.000724967	0.0183985	0.0166755	0.000439345	0.00283575	0.00191136	0.00152831	0.0017661	0.0019225	0.164604	0.00127768	0.038499	0.293301	0.00231421	0.0207185	0.000918125	0.015056	0.318589
metabat.519	0.0398769	0.00506531	0.0236304	0.100538	0.882767	0.00640605	0.00834897	0.0224474	0.00902652	0.00263543	0.00373883	0.0275527	0.0289448	0.011179	0.503156	0.00130422	0.0105267	0.0147165	0.357538	0.0699596	0.0603957	0.41827	0.0764176	0.00995537	0.0158967	0.0329955	0.00273558	0.00719432	0.00532243	0.014291	0.0289436	0.00244883
metabat.100.filtered	0.00385084	0.00441752	0.009888	0.0352117	0.223123	0.00572205	0.00081593	0.0631017	0.0775048	0.00167733	0.00494998	0.011671	0.0105637	0.00598699	0.328761	0.00120485	0.00292709	0.00222768	0.907061	0.00268852	0.312723	1.10236	0.01385	0.0155423	0.0082296	0.0154335	0.000816906	0.00681035	0.00693166	0.0454241	0.110357	0.00558679
metabat.181	0.0462987	0.00104819	0.00688398	0.0102758	0.301978	0.0111318	0.00398357	0.00179427	0.000703822	0.000761258	0.0013185	0.0147952	0.00180695	0.00703912	0.0113816	0.000632167	0.00763858	0.0042805	0.127242	0.0116094	0.174111	0.00929809	0.0178532	0.027429	0.0159253	0.0485658	0.00305514	0.00302389	0.00169318	0.0286853	0.000838642	0.00156785
metabat.192	0.00105606	0.00241613	0.118756	0.00101797	0.00129435	0.00296201	0.000711237	0.000727807	0.000516882	0.00534642	0.00083756	0.000566925	0.00224666	0.123504	0.00221041	0.00382454	0.00649814	0.00105181	0.00140297	0.00102646	0.059433	0.000491286	0.0732209	0.00220866	0.00108353	0.116184	0.000972461	0.00198998	0.0025762	0.000933143	0.0126238	0.000733213
metabat.291	0.00576573	0.00309979	0.0255755	0.00728355	0.0140616	0.0533412	0.000280912	0.00022212	0.0269808	0.0160132	0.00105326	0.00538673	0.000320798	0.00114487	0.00102641	0.0447395	0.00065518	0.0283615	0.000318311	0.00719361	0.000409769	0.000774189	0.000365543	0.00165672	0.000810533	0.00276539	0.00434133	0.0447809	0.0203889	0.000819968	0.0263768	0.482658
metabat.55	0.0173355	0.00214189	0.00251257	0.0603274	0.00782775	0.004991	0.0112801	0.0136371	0.0179555	0.0301257	0.0107409	0.0202348	0.00496015	0.00364994	0.00764321	0.00414423	0.00395715	0.0183487	0.277145	0.0238283	0.025273	0.00467634	0.00833106	0.0319107	0.0288036	0.0112265	0.0086495	0.00260524	0.00554343	0.0351353	0.00544274	0.0189012
metabat.516	0.0066533	0.00250811	0.000246035	0.00101678	0.000706543	0.000107575	0.0013985	0.00146135	0.000706465	0.000456867	0.000806976	0.000521709	3.86626	0.000622554	0.000925477	0.00033072	0.000305481	0.000279296	0.000896239	0.000882292	0.0017978	0.00667239	0.00600846	0.000832956	0.00444036	0.012584	0.000950427	0.000345148	0.005122	0.000970213	0.000762717	0.00124215
metabat.542	0.0231747	0.00208668	0.000573101	0.00269068	0.000530903	0.00112219	0.00290258	0.00112873	0.00196632	0.00133772	0.00095891	0.018279	0.000567747	0.00253093	0.0813093	0.00223735	0.00700189	0.00369961	0.0242638	0.0763546	0.00455064	0.000968864	0.00988382	0.0258889	0.00268415	0.00888043	0.00594902	0.000879275	0.0101868	0.00110541	0.00068327	0.00282678
metabat.474	0.00525875	0.00273029	0.00304458	0.146092	0.071121	0.0128159	0.00565867	0.138073	0.00370822	0.00700184	0.0042213	0.022476	0.00628643	0.00234726	0.305481	0.00639119	0.00718895	0.0132213	0.174643	0.114605	0.026897	0.0166443	0.0141856	0.0116922	0.131029	0.00682539	0.00207815	0.00235141	0.00698198	0.241166	0.00670508	0.00764043
metabat.390	0.0423348	0.00174122	0.00616567	0.12876	0.00179339	0.0173683	0.00450747	0.09962	0.00423807	0.0148721	0.00158368	0.00419062	0.0829139	0.00528958	0.0156694	0.00321598	0.00227905	0.0112806	0.0244757	0.0426121	0.0118899	0.0173522	0.0183156	0.00580138	0.0492551	0.00715748	0.00459082	0.00121378	0.00233987	0.11007	0.00130985	0.00180445
metabat.389	0.0132085	0.00490402	0.00751709	0.0272229	0.00350996	0.0180079	0.0105189	0.00426315	0.020539	0.00774623	0.0185665	0.0251609	0.0231421	0.00524098	0.0762451	0.0334249	0.0296075	0.0190784	0.304865	0.0665981	0.0248752	0.00165613	0.046679	0.0151603	0.00732309	0.0397696	0.00508573	0.00646904	0.00490977	0.131146	0.00804223	0.0065846
metabat.305.filtered	0.09183	0.301111	0.000314872	0.00036089	0.000240296	0.00104985	0.00243324	0.000356915	0.00915391	0.00621675	0.00207296	0.00111551	0.00223379	0.0268741	0.000395193	0.0204649	0.00272576	0.000518859	0.000765196	0.00123536	0.00668656	0.0012869	0.0221021	0.00459916	0.00116618	0.0151275	0.0189575	0.00178457	0.570405	0.000354967	0.00138844	0.00225404
metabat.249	0.00109557	0.000735175	0.000594124	0.00167167	0.0155729	0.000480196	0.0022357	0.0025216	0.0418582	0.204739	0.00184577	0.00177823	0.00151464	0.00116893	0.00163732	0.0008692	0.000259523	0.000660314	0.00173186	0.00451897	0.00242086	0.000669006	0.00144222	0.000756893	0.00159237	0.00123006	0.000519206	0.00848586	0.00052754	0.00469262	0.00332269	0.154742
metabat.9	0.00949582	1.59095	0.000801348	0.000631816	0.00274991	0.000497583	0.0042454	0.00016226	0.0469769	0.00356406	0.00100112	0.00120595	0.000493921	0.006033	0.000541612	0.0111375	0.000680866	0.223527	0.00275315	0.000526597	0.00357095	0.0002432	0.011776	0.0132443	0.000433096	0.00166077	0.00476277	0.0112262	0.0200754	0.000393985	0.00426066	0.153379
metabat.24	0.00284904	0.00030341	0.000656916	0.00334937	0.00123873	0.000322756	0.00128425	0.00157106	0.00347597	0.0219203	0.00179528	0.00120476	0.0011805	0.000586717	0.00223091	0.00060093	0.00117003	0.000989555	0.00171522	0.00150477	0.000935348	0.00192135	0.0013042	0.00417017	0.00223641	0.000760595	0.00151747	0.000567957	0.285088	0.00178612	0.00093249	0.0607411
metabat.241	0.0445961	0.657619	1.37384	0.0213894	0.0295079	0.0245075	0.481639	0.438203	0.0154017	0.0378035	6.15574	0.835719	0.369039	0.318458	0.474082	0.0422097	0.0797524	0.0304336	0.0558048	0.358595	0.232635	0.0217016	4.50394	0.0889938	1.69371	0.643965	0.730405	0.00932957	0.109691	1.84343	0.0779444	0.0720963
metabat.228	0.00353052	0.00922009	0.0019587	0.00116865	0.00995132	0.00111384	0.00728693	0.00449029	0.0293337	2.94561	0.0154315	0.00177074	0.000714267	0.00783981	0.000633608	0.00147843	0.0033961	0.000380719	0.000803284	0.00142927	0.00230997	0.00112862	0.00128964	0.065083	0.000887029	0.00174043	0.0324588	0.00229229	0.0614107	0.000882447	0.0113684	0.0441685
metabat.93	0.286088	0.00788292	0.0560132	0.0257548	0.17719	0.00636699	0.00970657	0.0565073	0.0440245	0.0123123	0.150405	0.0654181	0.0335543	0.082786	0.0348224	0.00980545	0.00495605	0.0248768	0.0171562	0.149825	0.0270033	0.0195288	0.0340338	0.279234	0.110881	0.0298546	0.0680508	0.00433873	0.0135116	0.115919	0.00865448	0.105583
metabat.470	0.0522229	0.00751511	0.00117921	0.00430525	0.00127171	0.00468642	0.0185026	0.00366513	0.00407049	0.00240431	0.0018336	0.125191	0.0015027	0.00731949	0.18656	0.00588144	0.0219799	0.00857694	0.185498	0.15421	0.0331275	0.00210499	0.130236	0.125802	0.0130886	0.054678	0.0244611	0.00192985	0.0395531	0.00581023	0.00145502	0.00484673
metabat.309	0.00759078	0.00376588	0.0212935	0.00223199	0.0059028	0.631401	0.000414307	0.000356083	0.00604385	0.0240537	0.00338212	0.00726995	0.00077821	0.00190489	0.000826953	0.0548161	0.0015933	0.0365233	0.000164685	0.00820072	0.000376201	0.00362304	0.000893582	0.00185564	0.000461695	0.00124847	0.011688	0.051027	0.023898	0.0006502	0.0163684	0.0655575
metabat.522	0.0125427	0.00290942	0.00821745	0.146614	0.0297304	0.00738567	0.0110304	0.0994	0.00356932	0.00502069	0.0572089	0.020868	0.00794647	0.00855437	0.0883136	0.0020502	0.00206446	0.00836346	0.0439572	0.0236084	0.028391	0.0355208	0.0199109	0.00673729	0.0572751	0.00649239	0.0023023	0.000716939	0.00298525	0.209626	0.00857744	0.00313377
metabat.568	0.00158057	0.000464851	0.000344992	0.00497904	0.000804402	0.000817366	0.00351494	0.00178091	0.00374704	0.0819716	0.00429593	0.00140521	0.00384061	0.00063497	0.00241392	0.00137283	0.00320309	0.00122055	0.00111469	0.00197174	0.000696657	0.00358059	0.00143335	0.00316788	0.00273362	0.00176097	0.00213858	0.00385193	0.865743	0.00286321	0.00181922	0.313206
metabat.436	0.0342326	0.00398793	0.0488505	0.0897455	0.0164113	0.0425713	0.00716324	0.0100508	0.101653	0.0199345	0.00274273	0.0354328	0.110096	0.00906122	0.152785	0.00224266	0.0287002	0.0332168	0.167871	0.0391192	0.06566	0.111701	0.0472262	0.0230172	0.0068551	0.0351774	0.012623	0.027326	0.0118099	0.0129901	0.245567	0.00433935
metabat.102	0.109522	0.0110211	0.0235149	0.239943	0.101001	0.0151609	0.253289	0.218009	0.245769	0.0131499	0.132737	0.187269	0.0234865	0.0155629	0.0730502	0.0549657	0.0122341	0.157193	0.0646494	0.107519	0.0775968	0.044738	0.0593351	0.534691	0.25602	0.0275421	0.107669	0.0110747	0.0640105	0.173865	0.0289962	0.255035
metabat.38	0.567629	0.0638924	0.0902922	0.256668	0.0812907	0.161798	0.0520441	0.231927	0.0423391	0.234186	0.0643328	0.0523439	0.117523	0.153067	0.263268	0.0877914	0.0137399	0.140695	0.0767346	0.613059	0.0461027	0.116524	0.0733205	0.0894161	0.107502	0.0527521	0.116407	0.113839	0.0714513	0.277491	0.133146	0.0818641
metabat.174	0.00967849	0.156826	0.122857	0.0824732	0.00757311	0.00158763	1.40663	0.0510038	0.40622	0.0180423	0.405507	0.0481425	0.047976	0.0187192	0.0192614	0.0452817	0.0385013	0.101221	0.116393	0.102719	0.0181057	0.00399374	0.0825833	0.0856755	0.0723448	0.0205264	0.0165656	0.0281136	0.0192917	0.111665	0.695035	0.0167623
metabat.44	0.0097568	0.000855804	0.00100066	0.000636654	0.000999567	0.00108356	0.00668434	0.000550628	0.20724	0.00974981	0.0202899	0.0361596	0.00551588	0.0268162	0.000985743	0.0160387	0.446757	0.00268345	0.000713367	0.00435683	0.000641171	0.000842213	0.00365178	0.0109409	0.00281607	0.0156241	0.00284132	0.023731	0.0206199	0.00116857	0.168851	0.00711214
metabat.244	0.0188961	0.00559044	0.00744766	0.115896	0.00382018	0.00370474	0.0120903	0.152503	0.00361535	0.00279722	0.00278486	0.0275057	0.0178472	0.00507268	0.227748	0.00221281	0.00823192	0.0162586	0.209637	0.0339897	0.0155123	0.058481	0.112499	0.00722258	0.00862484	0.0446752	0.00698797	0.0012749	0.00406038	0.139561	0.00762895	0.00328282
metabat.323	0.0172529	0.00957949	0.00128259	0.00234232	0.0120835	0.0110607	0.00623344	0.00305271	0.00757047	0.188047	0.205921	0.00111316	0.00191642	0.00368374	0.00593293	0.00643017	0.00681357	0.000480571	0.0055825	0.00442562	0.00562207	0.0164857	0.00301046	0.0512458	0.00383531	0.0132703	0.0520816	0.00457278	0.00954204	0.00202038	0.00599415	0.395283
metabat.325	0.127674	0.00770166	0.014767	0.166433	0.0712418	0.0109145	0.144454	0.125478	0.145789	0.0112362	0.0786295	0.115673	0.0161498	0.0112337	0.0467619	0.0341258	0.00851334	0.106103	0.044521	0.0979834	0.0516078	0.0291322	0.0411338	1.03913	0.177665	0.0177325	0.0640679	0.0106708	0.0385012	0.126981	0.0690802	0.260267
metabat.350	0.00815154	0.00362314	0.00259929	0.0143779	0.00815424	0.001318	0.0163372	0.0150312	0.00813017	0.00368562	0.0104148	0.00958614	0.0108655	0.00404371	0.00860113	0.00219742	0.00141603	0.00855936	0.265756	0.0110631	0.0097914	0.00743045	0.00897106	0.0107382	0.0130415	0.00550924	0.0067748	0.00104974	0.0034636	0.0143471	0.0025496	0.00580921
metabat.250	0.0790279	0.0405763	0.382154	0.383886	0.0132375	0.118333	0.11353	1.019	0.0823184	0.048385	0.0215558	0.247413	0.0893474	0.113721	0.800116	0.0385234	0.0469844	0.555938	2.55717	0.203775	1.13611	0.822635	0.711213	0.0949131	1.63128	0.101269	0.0213278	0.00915602	0.0590139	3.0239	0.0775007	0.0512473
metabat.132	0.040493	0.000437367	0.00321384	0.0162361	0.387134	0.00390913	0.00207617	0.0123216	0.00574199	0.00275478	0.00185637	0.125653	0.00170125	0.0145816	0.0254894	0.00242665	0.0142645	0.00315209	0.0393652	0.0132473	0.00619608	0.00251721	0.0187516	0.0218915	0.0495979	0.00517515	0.00447586	0.00802493	0.00893112	0.173467	0.00196427	0.00181134
metabat.569	0.0182739	0.00216881	0.0107929	0.128521	0.0456504	0.0026592	0.00186266	0.0193671	0.00699597	0.00195516	0.00121879	0.0148356	0.0150215	0.00617355	0.190866	0.000886944	0.00462533	0.00784677	0.128409	0.0300328	0.058996	0.15705	0.0328771	0.00735569	0.0082801	0.0204844	0.00161202	0.00125274	0.00427011	0.0231996	0.192516	0.00168935
metabat.202	0.123395	0.0443058	0.0137966	0.0476778	0.0280892	0.0372727	0.010711	0.0168706	0.028336	0.537943	0.0906103	0.141974	0.0248111	0.0248267	0.07999	0.0255247	0.0438855	0.0307765	0.0344584	0.128395	0.0134402	0.0226452	0.0163399	0.2754	0.019418	0.0121057	0.109215	0.0187237	0.109978	0.0113284	0.0317055	0.152143
metabat.486	0.0769648	0.110473	0.000376031	0.00054485	0.00036943	0.00566231	0.00122587	0.000305582	0.013162	0.0215383	0.00199004	0.000902832	0.00136855	0.00255663	0.000439368	0.0383281	0.00164727	0.00052117	0.000512445	0.00084828	0.0015274	0.000793906	0.0276716	0.00531765	0.000555743	0.00405668	0.00813169	0.00389378	0.237051	0.000342783	0.00175127	0.00208682
metabat.445	0.0138165	0.00757243	0.00551567	0.00436684	0.0159518	0.00111552	0.0333099	0.0184472	0.00624891	0.0216429	0.020683	0.0195656	0.0669444	0.00950342	0.0935749	0.00228061	0.00252609	0.00457832	0.00400291	0.0173479	0.336263	0.00401625	0.0127789	0.128672	0.0083786	0.0045341	0.00763562	0.00423295	0.0124829	0.00569395	0.00641692	0.0170341
metabat.160	0.00122181	0.000391333	0.000235088	0.00248074	0.000969822	0.000451029	0.0104759	0.00133368	0.00167423	0.00605628	0.00364145	0.0147272	0.0014378	0.00102367	0.00191303	0.00129579	0.0006532	0.000887931	0.00104107	0.00186951	0.000766873	0.00124568	0.00155195	0.0460062	0.0020548	0.00186449	0.0034	0.00164963	0.108747	0.00243423	0.00375378	0.285477
metabat.417	0.0133444	0.266676	0.176596	0.115349	0.0101456	0.003186	0.232663	0.310335	0.0112035	0.0128458	0.301276	0.133803	0.177319	0.0196379	0.142959	0.0151481	0.032452	0.00546564	0.0421003	0.0853444	0.140148	0.00664557	0.411865	0.0689386	0.157244	0.0975025	0.156414	0.0231485	0.0161549	0.137927	0.0323028	0.00819578
metabat.384	0.0475042	0.00310157	0.00323378	0.0271868	0.00330486	0.0129874	0.00312552	0.00173208	0.00867738	0.0464145	0.0129688	0.133069	0.00752709	0.00327334	0.00553128	0.0204059	0.013397	0.0037084	0.00285404	0.0685742	0.00305428	0.000755367	0.00212157	0.0255071	0.00346485	0.00943242	0.0100603	0.00333928	0.0179788	0.00214749	0.00755263	0.0152299
metabat.412	0.00327726	0.00054211	0.000782078	0.0941925	0.00141141	0.00104154	0.00181551	0.00354517	0.00309475	0.00143823	0.00248343	0.00294832	0.0045426	0.000843118	0.135849	0.00127781	0.00117882	0.00432401	0.152186	0.0314499	0.00303459	0.00137398	0.0121518	0.00494293	0.00284855	0.00376239	0.00156766	0.000856316	0.00182946	0.0114448	0.00104303	0.00205576
metabat.105	0.0864759	0.302939	0.0169822	0.0431566	0.0202437	0.00753217	0.0999199	0.301115	0.275525	0.0746281	0.0483635	0.0554344	0.0490039	1.9078	0.028098	0.0447479	0.652366	0.0216219	0.0307154	0.0406334	0.0437057	0.0156785	0.382166	0.228824	0.100895	0.379651	0.0736005	1.32613	0.250529	0.0334749	0.383473	0.462181
metabat.549	0.00282172	0.0246617	0.103584	0.00292686	0.010977	0.00546923	0.00246556	0.00101564	0.0013262	0.00208597	0.00125172	0.00156001	0.00183228	0.00348607	0.00369796	0.0117434	0.00471019	0.00395879	0.00881577	0.00286987	0.199159	0.00624285	0.13789	0.00138275	0.0238126	0.014079	0.00172188	0.00260814	0.00355652	0.00135746	0.00450372	0.00346229
