# Supplementary material for: Taxonomic, Genomic, and Functional Variation in the Gut Microbiomes of Wild Spotted Hyenas Across 2 Decades of Study
Source: mSystems. 2022 Dec 19;8(1):e00965-22. doi: 10.1128/msystems.00965-22 (PMC9948708; doi:10.1128/msystems.00965-22)
Supplement: TABLE S4 [file msystems.00965-22-s0010.xlsx]

## Sheet: TableS5
Parameter	value
# contigs (>= 0 bp)	7785123
# contigs (>= 1000 bp)	738055
# contigs (>= 5000 bp)	67935
# contigs (>= 10000 bp)	25355
# contigs (>= 25000 bp)	6025
# contigs (>= 50000 bp)	1619
Total length (>= 0 bp)	5170677343
Total length (>= 1000 bp)	2085557409
Total length (>= 5000 bp)	858727518
Total length (>= 10000 bp)	568655680
Total length (>= 25000 bp)	280630088
Total length (>= 50000 bp)	130855429
# contigs	2742876
Largest contig	429824
Total length	3413994609
GC (%)	44.99
N50	1460
N75	726
L50	419686
L75	1304915
# N's per 100 kbp	0
